# Supplementary material for: RNAi Suppression of LEAFY Gives Stable Floral Sterility, and Reduced Growth Rate and Leaf Size, in Field-Grown Poplars
Source: Plants (Basel). 2021 Aug 3;10(8):1594. doi: 10.3390/plants10081594 (PMC8398303; doi:10.3390/plants10081594)
Supplement: Supplementary file 1 [file plants-10-01594-s001.zip]

Archive with 3 entries (3 files):
- Supplementary figures and Tables v15b.pdf
- Supplementary File S1 Excel spreadsheet of all data.xlsx
- Supplementary File S2 raw R code.txt
