# Supplementary material for: RNAi Suppression of LEAFY Gives Stable Floral Sterility, and Reduced Growth Rate and Leaf Size, in Field-Grown Poplars
Source: Plants (Basel). 2021 Aug 3;10(8):1594. doi: 10.3390/plants10081594 (PMC8398303; doi:10.3390/plants10081594)
Supplement: Supplementary file 1 [file plants-10-01594-s001.zip › Supplementary File S1 Excel spreadsheet of all data.xlsx]

## Sheet: raw floral and leaf scores
col	row	id	event	class	event_nm	block	early_flowering	max_flowering_intensity	late_flowering	sum_flower
4	2	1, 17, 1	17	TS	TS1	1	0	0	0	0
7	2	1, 194, 3	194	TN	TN3	1	0	0	0	0
16	2	3, 139-1, 14	139-1	TS	TS2	3	0	2	1	0
16	3	3, 139-1, 17	139-1	TS	TS2	3	0	2	1	0
6	4	1, control, 2	control	C	C	1	0	0	0	0
10	8	4, control, 20	control	C	C	4	0	0	0	0
12	8	4, 152, 21	152	TN	TN2	4	0	3	2	0
3	10	2, 139-1, 10	139-1	TS	TS2	2	0	0	0	0
14	10	4, control, 21	control	C	C	4	0.5	1	0	0
5	2	1, 139-1, 5	139-1	TS	TS2	1	0	1	0.5	1
7	4	1, 139-1, 1	139-1	TS	TS2	1	0	1	0.5	1
15	6	3, 139-1, 16	139-1	TS	TS2	3	0	0	0	1
14	12	4, 139-1, 19	139-1	TS	TS2	4	0	1	0.5	1
4	3	1, 139-1, 2	139-1	TS	TS2	1	0	1	1	2
15	3	3, control, 14	control	C	C	3	0	0	0	2
8	4	1, 17, 5	17	TS	TS1	1	0	2	1	2
10	4	3, 139-1, 15	139-1	TS	TS2	3	0	1	0.5	2
2	5	1, 139-1, 3	139-1	TS	TS2	1	0	2	1	2
8	6	1, 139-1, 4	139-1	TS	TS2	1	0	2	1	2
6	11	2, 139-1, 11	139-1	TS	TS2	2	0	1	1	2
3	2	1, 17, 4	17	TS	TS1	1	0	2	1.5	3
6	6	1, 17, 3	17	TS	TS1	1	0	2	1.5	3
7	9	2, 139-1, 7	139-1	TS	TS2	2	0	2	1.5	3
5	10	2, 143, 9	143	TN	TN1	2	0.5	1	0	3
5	11	2, 139-1, 9	139-1	TS	TS2	2	0	2	1.5	3
15	11	4, 194, 16	194	TN	TN3	4	0	1	1	3
11	4	3, 17, 13	17	TS	TS1	3	0	4	2.5	4
12	5	3, 194, 13	194	TN	TN3	3	0.5	5	3.5	4
10	9	4, 139-1, 20	139-1	TS	TS2	4	0	1	1	4
12	3	3, 194, 12	194	TN	TN3	3	0.5	4	2.5	5
7	6	1, 194, 1	194	TN	TN3	1	0.5	1	0.5	5
14	3	3, 139-1, 12	139-1	TS	TS2	3	0	1	0.5	6
8	5	1, 143, 2	143	TN	TN1	1	0	1	1	6
10	11	4, 194, 17	194	TN	TN3	4	0.5	5	3.5	6
11	12	4, 152, 18	152	TN	TN2	4	0.5	2	1.5	6
11	2	3, 152, 12	152	TN	TN2	3	0.5	1	0	7
14	8	4, 139-1, 22	139-1	TS	TS2	4	0	2	1.5	7
8	10	2, 17, 8	17	TS	TS1	2	0	2	1.5	7
11	8	4, 143, 38	143	TN	TN1	4	0.5	2	1.5	8
7	12	2, 17, 10	17	TS	TS1	2	0	3	2	8
12	2	3, 17, 14	17	TS	TS1	3	0	2	1.5	9
5	3	1, 143, 5	143	TN	TN1	1	0.5	3	2	9
11	5	3, 17, 12	17	TS	TS1	3	0	3	2	9
2	8	2, 17, 11	17	TS	TS1	2	0	3	2	9
14	9	4, 139-1, 40	139-1	TS	TS2	4	0	1	1	9
3	11	2, control, 8	control	C	C	2	0.5	1	1	9
14	11	4, 17, 21	17	TS	TS1	4	0	3	2	9
10	2	3, control, 13	control	C	C	3	0.5	2	1.5	10
13	4	3, control, 12	control	C	C	3	0.5	2	1.5	10
12	10	4, control, 31	control	C	C	4	0.5	3	2	10
13	11	4, control, 22	control	C	C	4	0.5	1	0.5	10
13	9	4, 17, 22	17	TS	TS1	4	0	3	1.5	11
16	9	4, 139-1, 21	139-1	TS	TS2	4	0	3	2	11
4	12	2, control, 6	control	C	C	2	0.5	1	1	11
10	5	3, 143, 16	143	TN	TN1	3	0.5	2	1.5	13
2	9	2, 17, 9	17	TS	TS1	2	0	4	2.5	13
2	2	1, 152, 4	152	TN	TN2	1	0.5	4	2.5	14
5	9	2, 17, 6	17	TS	TS1	2	0	2	1.5	14
2	11	2, control, 7	control	C	C	2	0.5	3	2	14
5	5	1, 152, 2	152	TN	TN2	1	0.5	3	2	15
6	3	1, 143, 3	143	TN	TN1	1	0.5	3	2	16
14	4	3, 17, 15	17	TS	TS1	3	0	3	2	17
15	4	3, 152, 16	152	TN	TN2	3	0.5	2	1.5	17
8	12	2, 17, 7	17	TS	TS1	2	0	3	2.5	17
3	4	1, control, 3	control	C	C	1	0.5	5	3.5	18
4	5	1, 143, 4	143	TN	TN1	1	0.5	2	1.5	19
13	6	3, 17, 16	17	TS	TS1	3	0	3	2	20
4	6	1, 194, 4	194	TN	TN3	1	0.5	5	3.5	21
6	10	2, 152, 7	152	TN	TN2	2	0.5	4	2.5	21
7	11	2, 152, 11	152	TN	TN2	2	0.5	3	2.5	21
10	3	3, control, 17	control	C	C	3	0.5	2	1.5	22
3	5	1, 152, 1	152	TN	TN2	1	0.5	3	2	22
3	12	2, 143, 10	143	TN	TN1	2	0.5	3	2.5	22
14	2	3, 152, 13	152	TN	TN2	3	0.5	3	2.5	24
11	3	3, 143, 12	143	TN	TN1	3	0.5	4	3	24
16	8	4, 152, 22	152	TN	TN2	4	0	1	0.5	24
13	5	3, 143, 14	143	TN	TN1	3	0.5	3	3	25
10	10	4, 143, 18	143	TN	TN1	4	0.5	4	3	25
13	3	3, 194, 11	194	TN	TN3	3	0.5	1	0.5	26
13	8	4, 17, 18	17	TS	TS1	4	0	2	1.5	27
8	11	2, 143, 7	143	TN	TN1	2	0.5	4	3	27
12	4	3, 17, 17	17	TS	TS1	3	0	3	2	28
15	8	4, control, 18	control	C	C	4	0.5	1	0.5	29
11	10	4, 152, 20	152	TN	TN2	4	0.5	4	2.5	29
10	12	4, 194, 19	194	TN	TN3	4	0.5	5	3.5	29
7	5	1, control, 1	control	C	C	1	0.5	5	3	30
14	5	3, control, 16	control	C	C	3	0.5	1	1	30
10	6	3, 152, 15	152	TN	TN2	3	0.5	4	3	30
12	6	3, 139-1, 13	139-1	TS	TS2	3	0	1	0.5	30
12	9	4, 17, 20	17	TS	TS1	4	0	3	2	30
11	11	4, 17, 19	17	TS	TS1	4	0	4	3	30
5	4	1, 143, 1	143	TN	TN1	1	0.5	4	3	31
7	10	2, 152, 9	152	TN	TN2	2	0.5	5	3.5	31
15	2	3, 152, 17	152	TN	TN2	3	0.5	2	1	32
14	6	3, 152, 14	152	TN	TN2	3	0.5	1	1	32
16	6	3, control, 15	control	C	C	3	0.5	2	1.5	34
3	6	1, 152, 3	152	TN	TN2	1	0.5	5	3.5	35
4	8	2, 152, 6	152	TN	TN2	2	0.5	3	2.5	38
4	9	2, 143, 11	143	TN	TN1	2	0.5	1	1	38
7	8	2, control, 11	control	C	C	2	0.5	5	3.5	40
2	12	2, 194, 7	194	TN	TN3	2	0.5	5	3.5	42
3	9	2, control, 9	control	C	C	2	0.5	5	3	43
13	12	4, 143, 20	143	TN	TN1	4	0.5	3	2	43
4	4	1, control, 5	control	C	C	1	0.5	4	3.5	45
2	6	1, 194, 2	194	TN	TN3	1	0.5	4	2.5	45
6	9	2, 152, 8	152	TN	TN2	2	0.5	5	3.5	45
4	10	2, 194, 9	194	TN	TN3	2	0.5	5	3.5	46
8	2	1, control, 4	control	C	C	1	0.5	3	2.5	47
16	4	3, 143, 15	143	TN	TN1	3	0.5	3	2.5	47
7	3	1, 152, 5	152	TN	TN2	1	0.5	1	3.5	48
15	12	4, 194, 18	194	TN	TN3	4	0.5	3	2	48
15	5	3, 143, 17	143	TN	TN1	3	0.5	3	2.5	53
3	8	2, 143, 6	143	TN	TN1	2	0.5	5	3.5	53
5	8	2, 194, 10	194	TN	TN3	2	0.5	5	3.5	53
16	5	3, 194, 15	194	TN	TN3	3	0.5	2	1.5	54
11	6	3, 194, 14	194	TN	TN3	3	0.5	5	3.5	54
11	9	4, 194, 20	194	TN	TN3	4	0.5	5	3.5	54
12	11	4, 143, 19	143	TN	TN1	4	0.5	4	3	55
12	12	4, 143, 22	143	TN	TN1	4	0.5	4	3	59
5	12	2, 194, 8	194	TN	TN3	2	0.5	4	3	60
4	11	2, 152, 10	152	TN	TN2	2	0.5	5	3.5	65
6	8	2, 194, 6	194	TN	TN3	2	0.5	5	3.5	69
2	10	2, 143, 8	143	TN	TN1	2	0.5	5	4	69
16	11	4, 152, 19	152	TN	TN2	4	0.5	3	2.5	69
13	2	3, 143, 13	143	TN	TN1	3	0.5	4	3	84

## Sheet: Collapsed logit regression data
col	row	id	event	class	event_nm	block	early_flowering	flower_binary	flush_top	flush_bottom	max_flowering_intensity	late_flowering	sum_flower
3	10	2, 139-1, 10	139-1	TS	TS2	2	0	0	0	0	0	0	0
4	2	1, 17, 1	17	TS	TS1	1	0	0	0	0	0	0	0
6	4	1, control, 2	control	C	C	1	0	0	0	0	0	0	0
10	8	4, control, 20	control	C	C	4	0	0	1	1	0	0	0
12	8	4, 152, 21	152	TN	TN2	4	0	0	1	0	1	0	0
14	10	4, control, 21	control	C	C	4	1	0	1	1	0	0	0
16	2	3, 139-1, 14	139-1	TS	TS2	3	0	0	1	1	0	0	0
16	3	3, 139-1, 17	139-1	TS	TS2	3	0	0	1	1	0	0	0
5	2	1, 139-1, 5	139-1	TS	TS2	1	0	1	0	0	0	0	0
7	4	1, 139-1, 1	139-1	TS	TS2	1	0	1	0	0	0	0	0
14	12	4, 139-1, 19	139-1	TS	TS2	4	0	1	1	1	0	0	0
15	6	3, 139-1, 16	139-1	TS	TS2	3	0	1	1	1	0	0	0
2	5	1, 139-1, 3	139-1	TS	TS2	1	0	1	0	0	0	0	0
4	3	1, 139-1, 2	139-1	TS	TS2	1	0	1	0	0	0	0	0
6	11	2, 139-1, 11	139-1	TS	TS2	2	0	1	0	0	0	0	0
8	4	1, 17, 5	17	TS	TS1	1	0	1	0	0	0	0	0
8	6	1, 139-1, 4	139-1	TS	TS2	1	0	1	0	1	0	0	0
10	4	3, 139-1, 15	139-1	TS	TS2	3	0	1	1	1	0	0	0
15	3	3, control, 14	control	C	C	3	0	1	1	1	0	0	0
3	2	1, 17, 4	17	TS	TS1	1	0	1	0	0	0	0	0
5	11	2, 139-1, 9	139-1	TS	TS2	2	0	1	0	0	0	0	0
6	6	1, 17, 3	17	TS	TS1	1	0	1	0	1	0	0	0
15	11	4, 194, 16	194	TN	TN3	4	0	1	0	0	0	0	0
5	10	2, 143, 9	143	TN	TN1	2	1	1	1	1	0	0	0
7	9	2, 139-1, 7	139-1	TS	TS2	2	0	1	1	0	0	0	0
11	4	3, 17, 13	17	TS	TS1	3	0	1	0	0	1	0	0
12	5	3, 194, 13	194	TN	TN3	3	1	1	0	0	1	1	0
10	9	4, 139-1, 20	139-1	TS	TS2	4	0	1	1	0	0	0	0
7	6	1, 194, 1	194	TN	TN3	1	1	1	1	1	0	0	0
12	3	3, 194, 12	194	TN	TN3	3	1	1	1	0	1	0	0
8	5	1, 143, 2	143	TN	TN1	1	0	1	0	0	0	0	0
11	12	4, 152, 18	152	TN	TN2	4	1	1	1	1	0	0	0
14	3	3, 139-1, 12	139-1	TS	TS2	3	0	1	1	1	0	0	0
10	11	4, 194, 17	194	TN	TN3	4	1	1	1	1	1	1	0
8	10	2, 17, 8	17	TS	TS1	2	0	1	0	0	0	0	0
11	2	3, 152, 12	152	TN	TN2	3	1	1	0	0	0	0	0
14	8	4, 139-1, 22	139-1	TS	TS2	4	0	1	1	1	0	0	0
7	12	2, 17, 10	17	TS	TS1	2	0	1	0	0	1	0	0
11	8	4, 143, 38	143	TN	TN1	4	1	1	1	0	0	0	0
5	3	1, 143, 5	143	TN	TN1	1	1	1	0	0	1	0	0
11	5	3, 17, 12	17	TS	TS1	3	0	1	0	0	1	0	0
12	2	3, 17, 14	17	TS	TS1	3	0	1	0	0	0	0	0
2	8	2, 17, 11	17	TS	TS1	2	0	1	1	1	1	0	0
3	11	2, control, 8	control	C	C	2	1	1	1	0	0	0	0
14	9	4, 139-1, 40	139-1	TS	TS2	4	0	1	1	1	0	0	0
14	11	4, 17, 21	17	TS	TS1	4	0	1	1	1	1	0	0
10	2	3, control, 13	control	C	C	3	1	1	1	0	0	0	0
12	10	4, control, 31	control	C	C	4	1	1	1	0	1	0	0
13	4	3, control, 12	control	C	C	3	1	1	1	0	0	0	0
13	11	4, control, 22	control	C	C	4	1	1	1	1	0	0	0
13	9	4, 17, 22	17	TS	TS1	4	0	1	0	0	1	0	0
16	9	4, 139-1, 21	139-1	TS	TS2	4	0	1	1	1	1	0	0
4	12	2, control, 6	control	C	C	2	1	1	1	1	0	0	0
10	5	3, 143, 16	143	TN	TN1	3	1	1	0	0	0	0	0
2	9	2, 17, 9	17	TS	TS1	2	0	1	1	0	1	0	0
2	2	1, 152, 4	152	TN	TN2	1	1	1	1	0	1	0	0
2	11	2, control, 7	control	C	C	2	1	1	1	0	1	0	0
5	9	2, 17, 6	17	TS	TS1	2	0	1	1	1	0	0	0
5	5	1, 152, 2	152	TN	TN2	1	1	1	0	0	1	0	0
6	3	1, 143, 3	143	TN	TN1	1	1	1	1	1	1	0	0
8	12	2, 17, 7	17	TS	TS1	2	0	1	1	1	1	0	0
14	4	3, 17, 15	17	TS	TS1	3	0	1	1	1	1	0	0
15	4	3, 152, 16	152	TN	TN2	3	1	1	1	1	0	0	0
3	4	1, control, 3	control	C	C	1	1	1	1	1	1	1	1
4	5	1, 143, 4	143	TN	TN1	1	1	1	1	0	0	0	1
13	6	3, 17, 16	17	TS	TS1	3	0	1	0	0	1	0	1
4	6	1, 194, 4	194	TN	TN3	1	1	1	0	0	1	1	1
6	10	2, 152, 7	152	TN	TN2	2	1	1	0	0	1	0	1
7	11	2, 152, 11	152	TN	TN2	2	1	1	1	0	1	0	1
3	5	1, 152, 1	152	TN	TN2	1	1	1	0	0	1	0	1
3	12	2, 143, 10	143	TN	TN1	2	1	1	1	0	1	0	1
10	3	3, control, 17	control	C	C	3	1	1	1	0	0	0	1
11	3	3, 143, 12	143	TN	TN1	3	1	1	1	0	1	1	1
16	8	4, 152, 22	152	TN	TN2	4	0	1	1	1	0	0	1
14	2	3, 152, 13	152	TN	TN2	3	1	1	1	1	1	0	1
10	10	4, 143, 18	143	TN	TN1	4	1	1	0	0	1	1	1
13	5	3, 143, 14	143	TN	TN1	3	1	1	1	1	1	1	1
13	3	3, 194, 11	194	TN	TN3	3	1	1	1	1	0	0	1
13	8	4, 17, 18	17	TS	TS1	4	0	1	1	0	0	0	1
8	11	2, 143, 7	143	TN	TN1	2	1	1	1	1	1	1	1
12	4	3, 17, 17	17	TS	TS1	3	0	1	0	0	1	0	1
11	10	4, 152, 20	152	TN	TN2	4	1	1	0	0	1	0	1
10	12	4, 194, 19	194	TN	TN3	4	1	1	1	1	1	1	1
15	8	4, control, 18	control	C	C	4	1	1	1	1	0	0	1
7	5	1, control, 1	control	C	C	1	1	1	0	0	1	1	1
10	6	3, 152, 15	152	TN	TN2	3	1	1	0	0	1	1	1
12	9	4, 17, 20	17	TS	TS1	4	0	1	0	0	1	0	1
11	11	4, 17, 19	17	TS	TS1	4	0	1	1	1	1	1	1
12	6	3, 139-1, 13	139-1	TS	TS2	3	0	1	1	0	0	0	1
14	5	3, control, 16	control	C	C	3	1	1	1	1	0	0	1
7	10	2, 152, 9	152	TN	TN2	2	1	1	0	0	1	1	1
5	4	1, 143, 1	143	TN	TN1	1	1	1	1	1	1	1	1
14	6	3, 152, 14	152	TN	TN2	3	1	1	1	1	0	0	1
15	2	3, 152, 17	152	TN	TN2	3	1	1	1	1	0	0	1
16	6	3, control, 15	control	C	C	3	1	1	1	1	0	0	1
3	6	1, 152, 3	152	TN	TN2	1	1	1	1	0	1	1	1
4	8	2, 152, 6	152	TN	TN2	2	1	1	1	1	1	0	1
4	9	2, 143, 11	143	TN	TN1	2	1	1	1	1	0	0	1
7	8	2, control, 11	control	C	C	2	1	1	1	1	1	1	1
2	12	2, 194, 7	194	TN	TN3	2	1	1	0	0	1	1	1
3	9	2, control, 9	control	C	C	2	1	1	0	0	1	1	1
13	12	4, 143, 20	143	TN	TN1	4	1	1	1	1	1	0	1
2	6	1, 194, 2	194	TN	TN3	1	1	1	0	0	1	0	1
4	4	1, control, 5	control	C	C	1	1	1	1	1	1	1	1
6	9	2, 152, 8	152	TN	TN2	2	1	1	1	1	1	1	1
4	10	2, 194, 9	194	TN	TN3	2	1	1	1	1	1	1	1
8	2	1, control, 4	control	C	C	1	1	1	1	1	1	0	1
16	4	3, 143, 15	143	TN	TN1	3	1	1	1	1	1	0	1
15	12	4, 194, 18	194	TN	TN3	4	1	1	0	0	1	0	1
7	3	1, 152, 5	152	TN	TN2	1	1	1	1	0	0	1	1
3	8	2, 143, 6	143	TN	TN1	2	1	1	1	1	1	1	1
5	8	2, 194, 10	194	TN	TN3	2	1	1	1	0	1	1	1
15	5	3, 143, 17	143	TN	TN1	3	1	1	1	1	1	0	1
11	6	3, 194, 14	194	TN	TN3	3	1	1	1	1	1	1	1
11	9	4, 194, 20	194	TN	TN3	4	1	1	1	0	1	1	1
16	5	3, 194, 15	194	TN	TN3	3	1	1	1	1	0	0	1
12	11	4, 143, 19	143	TN	TN1	4	1	1	1	1	1	1	1
12	12	4, 143, 22	143	TN	TN1	4	1	1	1	1	1	1	1
5	12	2, 194, 8	194	TN	TN3	2	1	1	1	0	1	1	1
4	11	2, 152, 10	152	TN	TN2	2	1	1	0	0	1	1	1
2	10	2, 143, 8	143	TN	TN1	2	1	1	0	0	1	1	1
6	8	2, 194, 6	194	TN	TN3	2	1	1	1	0	1	1	1
16	11	4, 152, 19	152	TN	TN2	4	1	1	1	1	1	0	1
13	2	3, 143, 13	143	TN	TN1	3	1	1	1	1	1	1	1

## Sheet: Logistic regression raw results
Logistic regressions / LRT results
Penalized regressions used in the cases of complete separation
Single term deletions
Model:
sum_flower ~ event + block
Df Deviance AIC LRT Pr(>Chi)
<none> 131.29 149.29
event 5 170.31 178.31 39.012 2.361e-07 ***
block 3 132.89 144.89 1.598 0.6598
---
Model:
max_flowering_intensity ~ event + block
Df Deviance AIC LRT Pr(>Chi)
<none> 131.26 149.26
event 5 166.00 174.00 34.744 1.693e-06 ***
block 3 136.13 148.13 4.878 0.181
---
Model:
late_flowering ~ event + block
Df Deviance AIC LRT Pr(>Chi)
<none> 107.06 125.06
event 5 138.80 146.80 31.740 6.689e-06 ***
block 3 111.25 123.25 4.189 0.2418
---
Model:
flush_bottom ~ event + block
Df Deviance AIC LRT Pr(>Chi)
<none> 158.05 176.05
event 5 163.34 171.34 5.2909 0.3814
block 3 166.73 178.73 8.6840 0.0338 *
---
Model:
flush_top ~ event + block
Df Deviance AIC LRT Pr(>Chi)
<none> 131.48 149.48
event 5 146.71 154.71 15.228 0.009433 **
block 3 147.39 159.39 15.916 0.001180 **
---
Model: complete separation detected
early_flowering ~ event + block
Df Deviance AIC LRT Pr(>Chi)
<none> 43.224 61.224
event 5 163.883 171.883 120.659 <2e-16 ***
block 3 46.489 58.489 3.265 0.3525
---

## Sheet: block_adjusted_+ raw_fielddata
col	row	id	event	class	event_nm	block	early_flowering	early_flowering_b	dbh_cm19	dbh_cm19_b	height_cm19	height_cm19_b	volume_cm19	volume_cm19_b	flush_top	flush_top_b	flush_bottom	flush_bottom_b	max_flowering_intensity	max_flowering_intensity_b	late_flowering	late_flowering_b	sum_flower	sum_flower_b	flower_binary	flower_binary_b	average_leaf_area19	average_leaf_area19_b	avg_petiole_length19	avg_petiole_length19_b	avg_petiole_width19	avg_petiole_width19_b	petiole_l_w_ratio19	petiole_l_w_ratio19_b	average_leaf_weight19	average_leaf_weight19_b	leaf_specific_weight19	leaf_specific_weight19_b
2	2	1, 152, 4	152	TN	TN2	1	0.5	0.518286	0.16002	0.162142	140.208	149.428	3145.72	3091.85	2	2.43057	1	1.28971	4	4.21571	2.5	2.61829	14	20.2063	1	1.03514	23.2923	30.9503	3.43	3.96134	0.191667	0.190302	17.8957	20.8119	0.396933	0.5076	1.70414	1.65853
2	5	1, 139-1, 3	139-1	TS	TS2	1	0	0.0182857	1.44272	1.44484	238.354	247.574	81964.4	81910.6	1	1.43057	1	1.28971	2	2.21571	1	1.11829	2	8.20629	1	1.03514	26.6833	34.3413	4.044	4.57534	0.232333	0.230969	17.406	20.3223	0.5284	0.639067	1.98026	1.93466
2	6	1, 194, 2	194	TN	TN3	1	0.5	0.518286	0.79502	0.797142	208.483	217.703	34555.7	34501.9	1	1.43057	1	1.28971	4	4.21571	2.5	2.61829	45	51.2063	1	1.03514	35.231	42.889	4.012	4.54334	0.212	0.210636	18.9245	21.8408	0.5868	0.697467	1.66558	1.61997
3	2	1, 17, 4	17	TS	TS1	1	0	0.0182857	0.47752	0.479642	170.078	179.299	13813.1	13759.2	1	1.43057	1	1.28971	2	2.21571	1.5	1.61829	3	9.20629	1	1.03514	21.5203	29.1783	2.84967	3.38101	0.195667	0.194302	14.5639	17.4802	0.333633	0.4443	1.55032	1.50471
3	4	1, control, 3	control	C	C	1	0.5	0.518286	nan	nan	75.5904	84.8106	nan	nan	2	2.43057	2	2.28971	5	5.21571	3.5	3.61829	18	24.2063	1	1.03514	13.6207	21.2786	2.57733	3.10868	0.187667	0.186302	13.7336	16.6499	0.234167	0.344833	1.7192	1.67359
3	5	1, 152, 1	152	TN	TN2	1	0.5	0.518286	1.27	1.27212	242.621	251.841	74758.4	74704.5	1	1.43057	1	1.28971	3	3.21571	2	2.11829	22	28.2063	1	1.03514	37.613	45.271	4.288	4.81934	0.299667	0.298302	14.3092	17.2255	0.723833	0.8345	1.92442	1.87882
3	6	1, 152, 3	152	TN	TN2	1	0.5	0.518286	1.11252	1.11464	209.093	218.313	48639.2	48585.3	2	2.43057	1	1.28971	5	5.21571	3.5	3.61829	35	41.2063	1	1.03514	13.043	20.701	2.77533	3.30668	0.172	0.170636	16.1357	19.0519	0.2217	0.332367	1.69976	1.65416
4	2	1, 17, 1	17	TS	TS1	1	0	0.0182857	0.9525	0.954622	202.997	212.217	39250.3	39196.5	1	1.43057	0	0.289714	0	0.215714	0	0.118286	0	6.20629	0	0.0351429	29.725	37.383	3.10467	3.63601	0.301333	0.299969	10.3031	13.2194	0.4431	0.553767	1.49066	1.44506
4	3	1, 139-1, 2	139-1	TS	TS2	1	0	0.0182857	0.635	0.637122	168.554	177.775	18040.7	17986.9	1	1.43057	1	1.28971	1	1.21571	1	1.11829	2	8.20629	1	1.03514	17.4363	25.0943	2.672	3.20334	0.182667	0.181302	14.6277	17.544	0.2943	0.404967	1.68785	1.64225
4	4	1, control, 5	control	C	C	1	0.5	0.518286	1.27	1.27212	224.942	234.163	64260.8	64207	2	2.43057	2	2.28971	4	4.21571	3.5	3.61829	45	51.2063	1	1.03514	38.7787	46.4366	3.82	4.35134	0.202	0.200636	18.9109	21.8272	0.647	0.757667	1.66844	1.62284
4	5	1, 143, 4	143	TN	TN1	1	0.5	0.518286	1.11252	1.11464	215.189	224.409	51516.6	51462.7	2	2.43057	1	1.28971	2	2.21571	1.5	1.61829	19	25.2063	1	1.03514	30.866	38.524	3.70267	4.23401	0.223	0.221636	16.6039	19.5202	0.4722	0.582867	1.52984	1.48423
4	6	1, 194, 4	194	TN	TN3	1	0.5	0.518286	0.47752	0.479642	165.811	175.031	13128.6	13074.8	1	1.43057	1	1.28971	5	5.21571	3.5	3.61829	21	27.2063	1	1.03514	14.9807	22.6386	2.852	3.38334	0.243	0.241636	11.7366	14.6529	0.243567	0.354233	1.62587	1.58027
5	2	1, 139-1, 5	139-1	TS	TS2	1	0	0.0182857	0.9525	0.954622	177.394	186.614	29973.7	29919.9	1	1.43057	1	1.28971	1	1.21571	0.5	0.618286	1	7.20629	1	1.03514	18.2143	25.8723	2.55033	3.08168	0.184333	0.182969	13.8354	16.7517	0.301733	0.4124	1.65657	1.61096
5	3	1, 143, 5	143	TN	TN1	1	0.5	0.518286	0.9525	0.954622	208.483	217.703	41400.6	41346.8	1	1.43057	1	1.28971	3	3.21571	2	2.11829	9	15.2063	1	1.03514	11.7707	19.4286	2.03533	2.56668	0.165667	0.164302	12.2857	15.202	0.175667	0.286333	1.49241	1.4468
5	4	1, 143, 1	143	TN	TN1	1	0.5	0.518286	1.43002	1.43214	228.6	237.82	74729.9	74676.1	2	2.43057	2	2.28971	4	4.21571	3	3.11829	31	37.2063	1	1.03514	41.105	48.763	3.71267	4.24401	0.222333	0.220969	16.6987	19.6149	0.72	0.830667	1.75161	1.70601
5	5	1, 152, 2	152	TN	TN2	1	0.5	0.518286	0.79502	0.797142	209.702	218.923	34961.1	34907.2	1	1.43057	1	1.28971	3	3.21571	2	2.11829	15	21.2063	1	1.03514	30.7943	38.4523	4.092	4.62334	0.218333	0.216969	18.742	21.6583	0.610633	0.7213	1.98294	1.93733
6	3	1, 143, 3	143	TN	TN1	1	0.5	0.518286	1.48336	1.48548	261.518	270.739	101450	101396	2	2.43057	2	2.28971	3	3.21571	2	2.11829	16	22.2063	1	1.03514	28.529	36.187	4.28333	4.81468	0.215333	0.213969	19.8916	22.8079	0.5311	0.641767	1.86161	1.81601
6	4	1, control, 2	control	C	C	1	0	0.0182857	0.16002	0.162142	138.989	148.209	3091.25	3037.38	1	1.43057	1	1.28971	0	0.215714	0	0.118286	0	6.20629	0	0.0351429	7.917	15.575	1.32733	1.85868	0.143	0.141636	9.28205	12.1983	0.117033	0.2277	1.47825	1.43265
6	6	1, 17, 3	17	TS	TS1	1	0	0.0182857	nan	nan	123.139	132.359	nan	nan	1	1.43057	2	2.28971	2	2.21571	1.5	1.61829	3	9.20629	1	1.03514	6.03767	13.6956	1.64033	2.17168	0.185	0.183636	8.86667	11.7829	0.0825	0.193167	1.36642	1.32082
7	2	1, 194, 3	194	TN	TN3	1	0	0.0182857	nan	nan	119.482	128.702	nan	nan	0	0.430571	0	0.289714	0	0.215714	0	0.118286	0	6.20629	0	0.0351429	24.487	32.145	4.025	4.55634	0.223	0.221636	18.0493	20.9656	0.437833	0.5485	1.78802	1.74242
7	3	1, 152, 5	152	TN	TN2	1	0.5	0.518286	1.48336	1.48548	246.278	255.499	89970.3	89916.4	2	2.43057	1	1.28971	1	1.21571	3.5	3.61829	48	54.2063	1	1.03514	29.947	37.605	4.398	4.92934	0.214	0.212636	20.5514	23.4677	0.529833	0.6405	1.76924	1.72363
7	4	1, 139-1, 1	139-1	TS	TS2	1	0	0.0182857	1.43002	1.43214	239.573	248.793	82076.2	82022.3	1	1.43057	1	1.28971	1	1.21571	0.5	0.618286	1	7.20629	1	1.03514	23.9643	31.6223	3.05367	3.58501	0.212	0.210636	14.4041	17.3204	0.445867	0.556533	1.86054	1.81494
7	5	1, control, 1	control	C	C	1	0.5	0.518286	0.635	0.637122	184.099	193.319	21521.7	21467.9	1	1.43057	1	1.28971	5	5.21571	3	3.11829	30	36.2063	1	1.03514	4.58967	12.2476	1.39033	1.92168	0.143	0.141636	9.72261	12.6389	0.0624333	0.1731	1.3603	1.3147
7	6	1, 194, 1	194	TN	TN3	1	0.5	0.518286	nan	nan	182.27	191.491	nan	nan	2	2.43057	2	2.28971	1	1.21571	0.5	0.618286	5	11.2063	1	1.03514	11.8723	19.5303	2.68267	3.21401	0.211667	0.210302	12.674	15.5903	0.205367	0.316033	1.72979	1.68419
8	2	1, control, 4	control	C	C	1	0.5	0.518286	0.9525	0.954622	267.614	276.835	68215.6	68161.8	2	2.43057	2	2.28971	3	3.21571	2.5	2.61829	47	53.2063	1	1.03514	32.6123	40.2703	4.089	4.62034	0.215333	0.213969	18.9892	21.9054	0.570933	0.6816	1.75067	1.70506
8	4	1, 17, 5	17	TS	TS1	1	0	0.0182857	nan	nan	120.701	129.921	nan	nan	1	1.43057	1	1.28971	2	2.21571	1	1.11829	2	8.20629	1	1.03514	4.56333	12.2213	1.105	1.63634	0.167	0.165636	6.61677	9.53305	0.0659	0.176567	1.44412	1.39851
8	5	1, 143, 2	143	TN	TN1	1	0	0.0182857	1.27	1.27212	214.579	223.799	58476.2	58422.3	1	1.43057	1	1.28971	1	1.21571	1	1.11829	6	12.2063	1	1.03514	22.695	30.353	3.75433	4.28568	0.186333	0.184969	20.1485	23.0648	0.3652	0.475867	1.60917	1.56356
8	6	1, 139-1, 4	139-1	TS	TS2	1	0	0.0182857	nan	nan	130.454	139.675	nan	nan	1	1.43057	2	2.28971	2	2.21571	1	1.11829	2	8.20629	1	1.03514	10.861	18.519	2.00367	2.53501	0.223667	0.222302	8.95827	11.8746	0.180133	0.2908	1.65853	1.61293
2	8	2, 17, 11	17	TS	TS1	2	0	-0.03975	1.5875	1.39252	259.69	238.125	107059	90162.2	2	2.03325	2	2.129	3	2.39875	2	1.54462	9	2.992	1	0.95925	44.9543	38.3599	4.80367	4.19844	0.181333	0.17771	26.4908	23.5812	0.717467	0.621165	1.59599	1.59453
2	9	2, 17, 9	17	TS	TS1	2	0	-0.03975	1.43002	1.23504	243.23	221.666	84601.5	67704.7	2	2.03325	1	1.129	4	3.39875	2.5	2.04462	13	6.992	1	0.95925	35.6043	29.0099	4.13733	3.53211	0.232333	0.22871	17.8077	14.8982	0.577867	0.481565	1.62302	1.62157
2	10	2, 143, 8	143	TN	TN1	2	0.5	0.46025	1.5875	1.39252	271.882	250.317	117347	100451	1	1.03325	1	1.129	5	4.39875	4	3.54462	69	62.992	1	0.95925	53.6463	47.0519	5.43133	4.82611	0.228333	0.22471	23.7869	20.8773	0.9368	0.840498	1.74625	1.74479
2	11	2, control, 7	control	C	C	2	0.5	0.46025	1.74752	1.55254	256.642	235.077	115100	98203.5	2	2.03325	1	1.129	3	2.39875	2	1.54462	14	7.992	1	0.95925	53.214	46.6195	5.537	4.93177	0.207	0.203377	26.7488	23.8392	0.861667	0.765365	1.61925	1.61779
2	12	2, 194, 7	194	TN	TN3	2	0.5	0.46025	0.79502	0.600042	197.51	175.946	31014	14117.3	1	1.03325	1	1.129	5	4.39875	3.5	3.04462	42	35.992	1	0.95925	17.975	11.3805	3.32733	2.72211	0.186	0.182377	17.8889	14.9793	0.290967	0.194665	1.61873	1.61727
3	8	2, 143, 6	143	TN	TN1	2	0.5	0.46025	1.11252	0.917542	240.792	219.227	64504.8	47608	2	2.03325	2	2.129	5	4.39875	3.5	3.04462	53	46.992	1	0.95925	52.1763	45.5819	5.48533	4.88011	0.183667	0.180043	29.8657	26.9561	0.850933	0.754631	1.63088	1.62942
3	9	2, control, 9	control	C	C	2	0.5	0.46025	1.74752	1.55254	234.086	212.522	95757.9	78861.1	1	1.03325	1	1.129	5	4.39875	3	2.54462	43	36.992	1	0.95925	54.045	47.4505	5.29367	4.68844	0.233667	0.230043	22.6548	19.7452	0.735167	0.638865	1.36029	1.35883
3	10	2, 139-1, 10	139-1	TS	TS2	2	0	-0.03975	1.27	1.07502	243.84	222.275	75511.6	58614.8	1	1.03325	1	1.129	0	-0.60125	0	-0.455375	0	-6.008	0	-0.04075	27.715	21.1205	3.556	2.95077	0.207	0.203377	17.1787	14.2692	0.4648	0.368498	1.67707	1.67561
3	11	2, control, 8	control	C	C	2	0.5	0.46025	1.5875	1.39252	249.326	227.762	98684.8	81788	2	2.03325	1	1.129	1	0.39875	1	0.544625	9	2.992	1	0.95925	42.435	35.8405	4.62533	4.02011	0.147333	0.14371	31.3937	28.4841	0.588567	0.492265	1.38698	1.38553
3	12	2, 143, 10	143	TN	TN1	2	0.5	0.46025	1.43002	1.23504	242.621	221.056	84177.9	67281.2	2	2.03325	1	1.129	3	2.39875	2.5	2.04462	22	15.992	1	0.95925	47.408	40.8135	4.915	4.30977	0.260667	0.257043	18.8555	15.9459	0.698067	0.601765	1.47247	1.47101
4	8	2, 152, 6	152	TN	TN2	2	0.5	0.46025	0.9525	0.757522	202.387	180.823	39015	22118.2	2	2.03325	2	2.129	3	2.39875	2.5	2.04462	38	31.992	1	0.95925	26.4013	19.8069	4.79767	4.19244	0.202667	0.199043	23.6727	20.7631	0.685567	0.589265	2.59671	2.59525
4	9	2, 143, 11	143	TN	TN1	2	0.5	0.46025	0.9525	0.757522	215.798	194.234	44356.9	27460.2	2	2.03325	2	2.129	1	0.39875	1	0.544625	38	31.992	1	0.95925	33.5733	26.9789	3.84767	3.24244	0.181333	0.17771	21.2188	18.3092	0.5293	0.432998	1.57655	1.57509
4	10	2, 194, 9	194	TN	TN3	2	0.5	0.46025	0.9525	0.757522	213.97	192.405	43608.3	26711.5	2	2.03325	2	2.129	5	4.39875	3.5	3.04462	46	39.992	1	0.95925	34.212	27.6175	3.915	3.30977	0.194667	0.191043	20.1113	17.2017	0.577433	0.481131	1.68781	1.68635
4	11	2, 152, 10	152	TN	TN2	2	0.5	0.46025	1.5875	1.39252	256.032	234.467	104064	87167.7	1	1.03325	1	1.129	5	4.39875	3.5	3.04462	65	58.992	1	0.95925	55.5807	48.9862	5.42533	4.82011	0.254	0.250377	21.3596	18.45	0.9652	0.868898	1.73658	1.73512
4	12	2, control, 6	control	C	C	2	0.5	0.46025	1.11252	0.917542	218.846	197.282	53282.8	36386	3	3.03325	2	2.129	1	0.39875	1	0.544625	11	4.992	1	0.95925	61.3643	54.7699	5.91267	5.30744	0.248333	0.24471	23.8094	20.8998	0.936667	0.840365	1.5264	1.52494
5	8	2, 194, 10	194	TN	TN3	2	0.5	0.46025	0.9525	0.757522	195.682	174.117	36472.5	19575.7	2	2.03325	1	1.129	5	4.39875	3.5	3.04462	53	46.992	1	0.95925	18.8703	12.2759	2.844	2.23877	0.163667	0.160043	17.3768	14.4672	0.264733	0.168431	1.40291	1.40145
5	9	2, 17, 6	17	TS	TS1	2	0	-0.03975	0.635	0.440022	196.901	175.336	24618.9	7722.14	2	2.03325	2	2.129	2	1.39875	1.5	1.04462	14	7.992	1	0.95925	31.3773	24.7829	3.76867	3.16344	0.233667	0.230043	16.1284	13.2188	0.4962	0.399898	1.5814	1.57994
5	10	2, 143, 9	143	TN	TN1	2	0.5	0.46025	0.47752	0.282542	178.003	156.439	15130.3	-1766.47	2	2.03325	2	2.129	1	0.39875	0	-0.455375	3	-3.008	1	0.95925	25.3347	18.7402	3.49667	2.89144	0.284333	0.28071	12.2978	9.38819	0.395067	0.298765	1.55939	1.55793
5	11	2, 139-1, 9	139-1	TS	TS2	2	0	-0.03975	0.635	0.440022	183.49	161.925	21379.5	4482.7	1	1.03325	1	1.129	2	1.39875	1.5	1.04462	3	-3.008	1	0.95925	21.6123	15.0179	3.19767	2.59244	0.223	0.219377	14.3393	11.4297	0.365333	0.269031	1.69039	1.68893
5	12	2, 194, 8	194	TN	TN3	2	0.5	0.46025	1.43002	1.23504	270.662	249.098	104761	87863.8	2	2.03325	1	1.129	4	3.39875	3	2.54462	60	53.992	1	0.95925	66.033	59.4385	6.19933	5.59411	0.254	0.250377	24.4068	21.4972	1.06493	0.968631	1.61273	1.61127
6	8	2, 194, 6	194	TN	TN3	2	0.5	0.46025	1.11252	0.917542	221.285	199.72	54476.7	37580	2	2.03325	1	1.129	5	4.39875	3.5	3.04462	69	62.992	1	0.95925	26.5517	19.9572	3.72567	3.12044	0.215667	0.212043	17.2751	14.3655	0.378733	0.282431	1.4264	1.42494
6	9	2, 152, 8	152	TN	TN2	2	0.5	0.46025	1.43002	1.23504	267.614	246.05	102414	85517.7	2	2.03325	2	2.129	5	4.39875	3.5	3.04462	45	38.992	1	0.95925	36.2107	29.6162	3.84967	3.24444	0.234	0.230377	16.4516	13.542	0.631333	0.535031	1.7435	1.74204
6	10	2, 152, 7	152	TN	TN2	2	0.5	0.46025	1.27	1.07502	224.942	203.378	64260.8	47364.1	1	1.03325	1	1.129	4	3.39875	2.5	2.04462	21	14.992	1	0.95925	34.2523	27.6579	4.34167	3.73644	0.195667	0.192043	22.1891	19.2795	0.560533	0.464231	1.63648	1.63502
6	11	2, 139-1, 11	139-1	TS	TS2	2	0	-0.03975	1.27	1.07502	227.99	206.426	66014.1	49117.4	1	1.03325	1	1.129	1	0.39875	1	0.544625	2	-4.008	1	0.95925	18.5613	11.9669	3.184	2.57877	0.178667	0.175043	17.8209	14.9113	0.3585	0.262198	1.93143	1.92998
7	8	2, control, 11	control	C	C	2	0.5	0.46025	nan	nan	76.2	54.6354	nan	nan	2	2.03325	2	2.129	5	4.39875	3.5	3.04462	40	33.992	1	0.95925	23.5657	16.9712	3.158	2.55277	0.169	0.165377	18.6864	15.7768	0.400133	0.303831	1.69795	1.69649
7	9	2, 139-1, 7	139-1	TS	TS2	2	0	-0.03975	0.635	0.440022	189.586	168.021	22823.6	5926.86	2	2.03325	1	1.129	2	1.39875	1.5	1.04462	3	-3.008	1	0.95925	16.0267	9.43219	2.39367	1.78844	0.194667	0.191043	12.2962	9.38665	0.2598	0.163498	1.62105	1.61959
7	10	2, 152, 9	152	TN	TN2	2	0.5	0.46025	0.9525	0.757522	203.606	182.042	39486.4	22589.7	1	1.03325	1	1.129	5	4.39875	3.5	3.04462	31	24.992	1	0.95925	23.993	17.3985	3.20533	2.60011	0.196333	0.19271	16.326	13.4164	0.396733	0.300431	1.65354	1.65208
7	11	2, 152, 11	152	TN	TN2	2	0.5	0.46025	1.43002	1.23504	252.984	231.419	91522.6	74625.8	2	2.03325	1	1.129	3	2.39875	2.5	2.04462	21	14.992	1	0.95925	45.683	39.0885	4.75367	4.14844	0.207667	0.204043	22.8909	19.9813	0.744	0.647698	1.62861	1.62716
7	12	2, 17, 10	17	TS	TS1	2	0	-0.03975	1.27	1.07502	231.038	209.474	67791	50894.2	1	1.03325	1	1.129	3	2.39875	2	1.54462	8	1.992	1	0.95925	29.671	23.0765	4.381	3.77577	0.184	0.180377	23.8098	20.9002	0.445767	0.349465	1.50236	1.50091
8	10	2, 17, 8	17	TS	TS1	2	0	-0.03975	0.635	0.440022	190.805	169.24	23118.1	6221.35	1	1.03325	1	1.129	2	1.39875	1.5	1.04462	7	0.992	1	0.95925	18.3937	11.7992	2.87867	2.27344	0.217333	0.21371	13.2454	10.3358	0.2851	0.188798	1.54999	1.54853
8	11	2, 143, 7	143	TN	TN1	2	0.5	0.46025	1.5875	1.39252	246.278	224.714	96286.7	79390	3	3.03325	2	2.129	4	3.39875	3	2.54462	27	20.992	1	0.95925	48.1957	41.6012	4.454	3.84877	0.126333	0.12271	35.2559	32.3464	0.712933	0.616631	1.47925	1.47779
8	12	2, 17, 7	17	TS	TS1	2	0	-0.03975	0.47752	0.282542	155.448	133.883	11538.8	-5357.93	2	2.03325	2	2.129	3	2.39875	2.5	2.04462	17	10.992	1	0.95925	31.7267	25.1322	4.12333	3.51811	0.243667	0.240043	16.922	14.0124	0.478467	0.382165	1.50809	1.50663
10	2	3, control, 13	control	C	C	3	0.5	0.489714	1.27	1.34252	223.114	223.035	63220.2	70019.4	2	1.80914	1	0.789714	2	2.30857	1.5	1.73257	10	10.1349	1	0.985143	31.8943	29.1564	3.558	3.40384	0.204667	0.195233	17.3844	17.5688	0.604133	0.550535	1.89417	1.88556
10	3	3, control, 17	control	C	C	3	0.5	0.489714	0.16002	0.232535	141.427	141.349	3200.66	9999.84	2	1.80914	1	0.789714	2	2.30857	1.5	1.73257	22	22.1349	1	0.985143	26.1117	23.3737	3.38567	3.23151	0.216667	0.207233	15.6262	15.8106	0.4056	0.352001	1.55333	1.54472
10	4	3, 139-1, 15	139-1	TS	TS2	3	0	-0.0102857	0.635	0.707515	195.072	194.994	24163.7	30962.9	2	1.80914	2	1.78971	1	1.30857	0.5	0.732571	2	2.13486	1	0.985143	23.829	21.091	3.278	3.12384	0.169	0.159567	19.3964	19.5809	0.369333	0.315735	1.54993	1.54132
10	5	3, 143, 16	143	TN	TN1	3	0.5	0.489714	1.43002	1.50254	249.936	249.858	89330.5	96129.7	1	0.809143	1	0.789714	2	2.30857	1.5	1.73257	13	13.1349	1	0.985143	35.9933	33.2554	3.97367	3.81951	0.226333	0.2169	17.5567	17.7411	0.592333	0.538735	1.64568	1.63707
10	6	3, 152, 15	152	TN	TN2	3	0.5	0.489714	1.48336	1.55588	223.723	223.645	74245.2	81044.4	1	0.809143	1	0.789714	4	4.30857	3	3.23257	30	30.1349	1	0.985143	42.8123	40.0744	4.439	4.28484	0.220333	0.2109	20.1467	20.3312	0.8206	0.767001	1.91674	1.90813
11	2	3, 152, 12	152	TN	TN2	3	0.5	0.489714	nan	nan	113.995	113.917	nan	nan	1	0.809143	1	0.789714	1	1.30857	0	0.232571	7	7.13486	1	0.985143	8.38267	5.64471	1.78267	1.62851	0.192333	0.1829	9.26863	9.45306	0.1218	0.0682014	1.453	1.44439
11	3	3, 143, 12	143	TN	TN1	3	0.5	0.489714	0.79502	0.867535	198.12	198.042	31205.8	38004.9	2	1.80914	1	0.789714	4	4.30857	3	3.23257	24	24.1349	1	0.985143	23.454	20.716	3.259	3.10484	0.205333	0.1959	15.8718	16.0562	0.363667	0.310068	1.55055	1.54194
11	4	3, 17, 13	17	TS	TS1	3	0	-0.0102857	0.47752	0.550035	165.811	165.733	13128.6	19927.8	1	0.809143	1	0.789714	4	4.30857	2.5	2.73257	4	4.13486	1	0.985143	17.496	14.758	2.74067	2.58651	0.17	0.160567	16.1216	16.306	0.275433	0.221835	1.57426	1.56566
11	5	3, 17, 12	17	TS	TS1	3	0	-0.0102857	0.635	0.707515	194.462	194.384	24012.9	30812.1	1	0.809143	1	0.789714	3	3.30857	2	2.23257	9	9.13486	1	0.985143	29.1587	26.4207	4.24367	4.08951	0.191667	0.182233	22.1409	22.3253	0.502267	0.448668	1.72253	1.71392
11	6	3, 194, 14	194	TN	TN3	3	0.5	0.489714	0.9525	1.02502	223.114	223.035	47415.1	54214.3	2	1.80914	2	1.78971	5	5.30857	3.5	3.73257	54	54.1349	1	0.985143	48.6593	45.9214	4.49167	4.33751	0.261333	0.2519	17.1875	17.3719	0.820167	0.766568	1.68553	1.67692
12	2	3, 17, 14	17	TS	TS1	3	0	-0.0102857	0.635	0.707515	178.613	178.534	20258.1	27057.3	1	0.809143	1	0.789714	2	2.30857	1.5	1.73257	9	9.13486	1	0.985143	29.968	27.23	2.47967	2.32551	0.23	0.220567	10.7812	10.9656	0.311167	0.257568	1.03833	1.02972
12	3	3, 194, 12	194	TN	TN3	3	0.5	0.489714	0.9525	1.02502	206.045	205.966	40437.9	47237	2	1.80914	1	0.789714	4	4.30857	2.5	2.73257	5	5.13486	1	0.985143	27.002	24.264	3.42267	3.26851	0.164	0.154567	20.8699	21.0543	0.466633	0.413035	1.72814	1.71953
12	4	3, 17, 17	17	TS	TS1	3	0	-0.0102857	0.9525	1.02502	215.798	215.72	44356.9	51156.1	1	0.809143	1	0.789714	3	3.30857	2	2.23257	28	28.1349	1	0.985143	19.233	16.495	2.92733	2.77317	0.176667	0.167233	16.5698	16.7542	0.361067	0.307468	1.87733	1.86872
12	5	3, 194, 13	194	TN	TN3	3	0.5	0.489714	0.3175	0.390015	149.352	149.274	7082.16	13881.3	1	0.809143	1	0.789714	5	5.30857	3.5	3.73257	4	4.13486	1	0.985143	19.0367	16.2987	3.027	2.87284	0.211333	0.2019	14.3233	14.5078	0.2874	0.233801	1.50972	1.50111
12	6	3, 139-1, 13	139-1	TS	TS2	3	0	-0.0102857	0.9525	1.02502	221.285	221.206	46641	53440.2	2	1.80914	1	0.789714	1	1.30857	0.5	0.732571	30	30.1349	1	0.985143	34.7583	32.0204	4.16833	4.01417	0.223667	0.214233	18.6364	18.8208	0.628167	0.574568	1.80724	1.79863
13	2	3, 143, 13	143	TN	TN1	3	0.5	0.489714	1.5875	1.66002	231.648	231.57	85186.5	91985.7	3	2.80914	3	2.78971	4	4.30857	3	3.23257	84	84.1349	1	0.985143	15.577	12.839	2.714	2.55984	0.186	0.176567	14.5914	14.7758	0.222967	0.169368	1.43138	1.42277
13	3	3, 194, 11	194	TN	TN3	3	0.5	0.489714	0.9525	1.02502	221.285	221.206	46641	53440.2	2	1.80914	2	1.78971	1	1.30857	0.5	0.732571	26	26.1349	1	0.985143	54.928	52.19	5.41133	5.25717	0.209	0.199567	25.8915	26.076	0.9465	0.892901	1.72316	1.71456
13	4	3, control, 12	control	C	C	3	0.5	0.489714	0.47752	0.550035	174.346	174.267	14514.9	21314.1	2	1.80914	1	0.789714	2	2.30857	1.5	1.73257	10	10.1349	1	0.985143	17.1997	14.4617	2.399	2.24484	0.22	0.210567	10.9045	11.089	0.273	0.219401	1.58724	1.57863
13	5	3, 143, 14	143	TN	TN1	3	0.5	0.489714	0.9525	1.02502	204.826	204.747	39960.7	46759.9	3	2.80914	2	1.78971	3	3.30857	3	3.23257	25	25.1349	1	0.985143	23.6213	20.8834	3.58267	3.42851	0.206	0.196567	17.3916	17.576	0.3714	0.317801	1.57231	1.5637
13	6	3, 17, 16	17	TS	TS1	3	0	-0.0102857	1.48336	1.55588	214.579	214.501	68300.2	75099.3	1	0.809143	1	0.789714	3	3.30857	2	2.23257	20	20.1349	1	0.985143	26.3737	23.6357	4.12633	3.97217	0.221667	0.212233	18.615	18.7995	0.421067	0.367468	1.59654	1.58793
14	2	3, 152, 13	152	TN	TN2	3	0.5	0.489714	1.43002	1.50254	258.47	258.392	95535.3	102334	3	2.80914	2	1.78971	3	3.30857	2.5	2.73257	24	24.1349	1	0.985143	58.1447	55.4067	5.58967	5.43551	0.228333	0.2189	24.4803	24.6647	1.11367	1.06007	1.91534	1.90673
14	3	3, 139-1, 12	139-1	TS	TS2	3	0	-0.0102857	0.79502	0.867535	201.778	201.699	32368.6	39167.8	2	1.80914	2	1.78971	1	1.30857	0.5	0.732571	6	6.13486	1	0.985143	36.9423	34.2044	3.741	3.58684	0.210333	0.2009	17.7861	17.9705	0.573867	0.520268	1.55341	1.5448
14	4	3, 17, 15	17	TS	TS1	3	0	-0.0102857	0.9525	1.02502	214.579	214.501	43857.1	50656.3	2	1.80914	2	1.78971	3	3.30857	2	2.23257	17	17.1349	1	0.985143	37.9877	35.2497	4.36733	4.21317	0.233	0.223567	18.7439	18.9283	0.577633	0.524035	1.52058	1.51197
14	5	3, control, 16	control	C	C	3	0.5	0.489714	0.635	0.707515	171.907	171.829	18765.6	25564.7	3	2.80914	3	2.78971	1	1.30857	1	1.23257	30	30.1349	1	0.985143	30.9437	28.2057	3.969	3.81484	0.219333	0.2099	18.0957	18.2802	0.474233	0.420635	1.53257	1.52396
14	6	3, 152, 14	152	TN	TN2	3	0.5	0.489714	0.9525	1.02502	223.723	223.645	47674.6	54473.8	2	1.80914	2	1.78971	1	1.30857	1	1.23257	32	32.1349	1	0.985143	51.314	48.576	5.17533	5.02117	0.232667	0.223233	22.2436	22.428	0.870733	0.817135	1.69687	1.68826
15	2	3, 152, 17	152	TN	TN2	3	0.5	0.489714	1.11252	1.18504	218.846	218.768	53282.8	60081.9	2	1.80914	2	1.78971	2	2.30857	1	1.23257	32	32.1349	1	0.985143	43.3067	40.5687	4.95267	4.79851	0.275333	0.2659	17.9879	18.1723	0.731533	0.677935	1.68919	1.68058
15	3	3, control, 14	control	C	C	3	0	-0.0102857	0.16002	0.232535	143.866	143.787	3311.98	10111.2	2	1.80914	2	1.78971	0	0.308571	0	0.232571	2	2.13486	1	0.985143	26.398	23.66	2.652	2.49784	0.154	0.144567	17.2208	17.4052	0.434733	0.381135	1.64684	1.63823
15	4	3, 152, 16	152	TN	TN2	3	0.5	0.489714	0.47752	0.550035	148.742	148.664	10564.8	17364	2	1.80914	2	1.78971	2	2.30857	1.5	1.73257	17	17.1349	1	0.985143	10.362	7.62404	1.81967	1.66551	0.186333	0.1769	9.76565	9.95008	0.133667	0.080068	1.28997	1.28136
15	5	3, 143, 17	143	TN	TN1	3	0.5	0.489714	0.9525	1.02502	212.75	212.672	43112.8	49911.9	3	2.80914	3	2.78971	3	3.30857	2.5	2.73257	53	53.1349	1	0.985143	45.383	42.645	3.946	3.79184	0.236667	0.227233	16.6732	16.8577	0.7046	0.651001	1.55256	1.54395
15	6	3, 139-1, 16	139-1	TS	TS2	3	0	-0.0102857	0.635	0.707515	181.051	180.973	20815	27614.2	2	1.80914	2	1.78971	0	0.308571	0	0.232571	1	1.13486	1	0.985143	25.135	22.397	3.62533	3.47117	0.241667	0.232233	15.0014	15.1858	0.4333	0.379701	1.72389	1.71528
16	2	3, 139-1, 14	139-1	TS	TS2	3	0	-0.0102857	0.79502	0.867535	199.339	199.261	31591	38390.2	2	1.80914	2	1.78971	2	2.30857	1	1.23257	0	0.134857	0	-0.0148571	30.1947	27.4567	3.18633	3.03217	0.267667	0.258233	11.9041	12.0885	0.4805	0.426901	1.59134	1.58273
16	3	3, 139-1, 17	139-1	TS	TS2	3	0	-0.0102857	0.79502	0.867535	199.339	199.261	31591	38390.2	2	1.80914	2	1.78971	2	2.30857	1	1.23257	0	0.134857	0	-0.0148571	33.348	30.61	3.925	3.77084	0.230333	0.2209	17.0405	17.225	0.550933	0.497335	1.65207	1.64346
16	4	3, 143, 15	143	TN	TN1	3	0.5	0.489714	1.27	1.34252	190.805	190.726	46236.2	53035.4	2	1.80914	2	1.78971	3	3.30857	2.5	2.73257	47	47.1349	1	0.985143	29.9983	27.2604	3.74467	3.59051	0.194333	0.1849	19.2693	19.4537	0.496767	0.443168	1.65598	1.64737
16	5	3, 194, 15	194	TN	TN3	3	0.5	0.489714	1.43002	1.50254	235.306	235.227	79178.4	85977.6	3	2.80914	3	2.78971	2	2.30857	1.5	1.73257	54	54.1349	1	0.985143	57.074	54.336	6.26167	6.10751	0.264	0.254567	23.7184	23.9029	1.06983	1.01623	1.87447	1.86586
16	6	3, control, 15	control	C	C	3	0.5	0.489714	0.9525	1.02502	221.894	221.816	46898.4	53697.5	3	2.80914	3	2.78971	2	2.30857	1.5	1.73257	34	34.1349	1	0.985143	57.774	55.036	5.465	5.31084	0.218667	0.209233	24.9924	25.1768	1.09833	1.04473	1.90109	1.89248
10	8	4, control, 20	control	C	C	4	0	0.0373333	nan	nan	nan	nan	nan	nan	2	1.78533	2	1.83733	0	0.08	0	0.104	0	0.458667	0	0.028	9.56633	12.6473	2.55633	2.88584	0.129	0.145144	19.8165	19.9831	0.1123	0.174265	1.17391	1.22807
10	9	4, 139-1, 20	139-1	TS	TS2	4	0	0.0373333	0.635	0.782171	206.045	221.568	26958.6	39200.8	2	1.78533	1	0.837333	1	1.08	1	1.104	4	4.45867	1	1.028	23.733	26.814	3.13333	3.46284	0.193333	0.209477	16.2069	16.3734	0.376367	0.438332	1.58584	1.64
10	10	4, 143, 18	143	TN	TN1	4	0.5	0.537333	0.79502	0.942191	190.805	206.328	28943.9	41186.1	1	0.785333	1	0.837333	4	4.08	3	3.104	25	25.4587	1	1.028	19.117	22.198	2.853	3.18251	0.177	0.193144	16.1186	16.2852	0.278867	0.340832	1.45874	1.5129
10	11	4, 194, 17	194	TN	TN3	4	0.5	0.537333	1.27	1.41717	221.894	237.417	62531.1	74773.3	3	2.78533	2	1.83733	5	5.08	3.5	3.604	6	6.45867	1	1.028	27.3927	30.4736	3.66267	3.99217	0.211667	0.227811	17.3039	17.4705	0.413333	0.475298	1.50892	1.56309
10	12	4, 194, 19	194	TN	TN3	4	0.5	0.537333	1.43002	1.57719	221.894	237.417	70410.1	82652.3	2	1.78533	2	1.83733	5	5.08	3.5	3.604	29	29.4587	1	1.028	30.908	33.989	4.31267	4.64217	0.216	0.232144	19.966	20.1326	0.4325	0.494465	1.39931	1.45348
11	8	4, 143, 38	143	TN	TN1	4	0.5	0.537333	1.11252	1.25969	212.141	227.664	50067.5	62309.7	2	1.78533	1	0.837333	2	2.08	1.5	1.604	8	8.45867	1	1.028	13.536	16.617	2.58033	2.90984	0.1231	0.139244	20.9613	21.1278	0.222733	0.284698	1.64549	1.69965
11	9	4, 194, 20	194	TN	TN3	4	0.5	0.537333	0.79502	0.942191	173.126	188.649	23828.9	36071.1	2	1.78533	1	0.837333	5	5.08	3.5	3.604	54	54.4587	1	1.028	10.634	13.715	1.75333	2.08284	0.165333	0.181477	10.6048	10.7714	0.128867	0.190832	1.21184	1.266
11	10	4, 152, 20	152	TN	TN2	4	0.5	0.537333	0.635	0.782171	179.832	195.355	20535.6	32777.8	1	0.785333	1	0.837333	4	4.08	2.5	2.604	29	29.4587	1	1.028	10.115	13.196	2.004	2.33351	0.162333	0.178477	12.345	12.5115	0.167367	0.229332	1.65464	1.7088
11	11	4, 17, 19	17	TS	TS1	4	0	0.0373333	0.79502	0.942191	195.072	210.595	30253	42495.2	2	1.78533	2	1.83733	4	4.08	3	3.104	30	30.4587	1	1.028	38.9117	41.9926	3.77867	4.10817	0.188333	0.204477	20.0637	20.2302	0.542	0.603965	1.3929	1.44706
11	12	4, 152, 18	152	TN	TN2	4	0.5	0.537333	0.9525	1.09967	202.997	218.52	39250.3	51492.5	2	1.78533	2	1.83733	2	2.08	1.5	1.604	6	6.45867	1	1.028	57.1937	60.2746	4.931	5.26051	0.197333	0.213477	24.9882	25.1547	0.818633	0.880598	1.43134	1.4855
12	8	4, 152, 21	152	TN	TN2	4	0	0.0373333	0.635	0.782171	195.682	211.205	24315	36557.2	2	1.78533	1	0.837333	3	3.08	2	2.104	0	0.458667	0	0.028	29.8563	32.9373	4.02167	4.35117	0.187333	0.203477	21.468	21.6345	0.464833	0.526798	1.5569	1.61107
12	9	4, 17, 20	17	TS	TS1	4	0	0.0373333	0.79502	0.942191	204.216	219.739	33155.7	45397.8	1	0.785333	1	0.837333	3	3.08	2	2.104	30	30.4587	1	1.028	26.3837	29.4646	3.30367	3.63317	0.206	0.222144	16.0372	16.2037	0.433767	0.495732	1.64407	1.69824
12	10	4, control, 31	control	C	C	4	0.5	0.537333	0.635	0.782171	190.195	205.718	22970.6	35212.8	2	1.78533	1	0.837333	3	3.08	2	2.104	10	10.4587	1	1.028	22.621	25.702	2.97	3.29951	0.193333	0.209477	15.3621	15.5286	0.3676	0.429565	1.62504	1.6792
12	11	4, 143, 19	143	TN	TN1	4	0.5	0.537333	1.27	1.41717	229.819	245.342	67077.4	79319.6	3	2.78533	3	2.83733	4	4.08	3	3.104	55	55.4587	1	1.028	40.9853	44.0663	4.07833	4.40784	0.166	0.182144	24.5683	24.7348	0.780667	0.842632	1.90475	1.95891
12	12	4, 143, 22	143	TN	TN1	4	0.5	0.537333	1.27	1.41717	230.429	245.952	67433.7	79675.9	3	2.78533	3	2.83733	4	4.08	3	3.104	59	59.4587	1	1.028	36.2037	39.2846	4.63133	4.96084	0.201667	0.217811	22.9653	23.1318	0.5215	0.583465	1.44046	1.49463
13	8	4, 17, 18	17	TS	TS1	4	0	0.0373333	nan	nan	86.5632	102.086	nan	nan	2	1.78533	1	0.837333	2	2.08	1.5	1.604	27	27.4587	1	1.028	25.885	28.966	3.10233	3.43184	0.179333	0.195477	17.2993	17.4658	0.318233	0.380198	1.22941	1.28358
13	9	4, 17, 22	17	TS	TS1	4	0	0.0373333	0.79502	0.942191	205.435	220.958	33552.7	45794.9	1	0.785333	1	0.837333	3	3.08	1.5	1.604	11	11.4587	1	1.028	27.603	30.684	3.38833	3.71784	0.178333	0.194477	19	19.1665	0.463567	0.525532	1.67941	1.73357
13	11	4, control, 22	control	C	C	4	0.5	0.537333	0.16002	0.307191	152.4	167.923	3716.59	15958.8	2	1.78533	2	1.83733	1	1.08	0.5	0.604	10	10.4587	1	1.028	18.91	21.991	2.689	3.01851	0.139333	0.155477	19.299	19.4656	0.236833	0.298798	1.25242	1.30659
13	12	4, 143, 20	143	TN	TN1	4	0.5	0.537333	1.27	1.41717	235.306	250.829	70318.3	82560.5	3	2.78533	2	1.83733	3	3.08	2	2.104	43	43.4587	1	1.028	48.77	51.851	4.35267	4.68217	0.176333	0.192477	24.6843	24.8508	0.8773	0.939265	1.79885	1.85302
14	8	4, 139-1, 22	139-1	TS	TS2	4	0	0.0373333	0.9525	1.09967	201.168	216.691	38546.3	50788.5	2	1.78533	2	1.83733	2	2.08	1.5	1.604	7	7.45867	1	1.028	22.482	25.563	3.059	3.38851	0.251	0.267144	12.1873	12.3538	0.3212	0.383165	1.4287	1.48286
14	9	4, 139-1, 40	139-1	TS	TS2	4	0	0.0373333	0.635	0.782171	187.147	202.67	22240.3	34482.5	2	1.78533	2	1.83733	1	1.08	1	1.104	9	9.45867	1	1.028	19.7997	22.8806	3.028	3.35751	0.175333	0.191477	17.27	17.4365	0.354333	0.416298	1.78959	1.84376
14	10	4, control, 21	control	C	C	4	0.5	0.537333	nan	nan	107.29	122.813	nan	nan	2	1.78533	2	1.83733	1	1.08	0	0.104	0	0.458667	0	0.028	7.04967	10.1306	1.54033	1.86984	0.139333	0.155477	11.055	11.2215	0.1064	0.168365	1.50929	1.56346
14	11	4, 17, 21	17	TS	TS1	4	0	0.0373333	0.16002	0.307191	138.989	154.512	3091.25	15333.4	2	1.78533	2	1.83733	3	3.08	2	2.104	9	9.45867	1	1.028	16.4447	19.5256	2.09833	2.42784	0.217	0.233144	9.66974	9.83626	0.203867	0.265832	1.23971	1.29388
14	12	4, 139-1, 19	139-1	TS	TS2	4	0	0.0373333	1.11252	1.25969	220.066	235.589	53878.1	66120.3	2	1.78533	2	1.83733	1	1.08	0.5	0.604	1	1.45867	1	1.028	52.016	55.097	4.91433	5.24384	0.249333	0.265477	19.7099	19.8764	0.918933	0.980898	1.76664	1.8208
15	8	4, control, 18	control	C	C	4	0.5	0.537333	nan	nan	71.3232	86.8462	nan	nan	2	1.78533	2	1.83733	1	1.08	0.5	0.604	29	29.4587	1	1.028	21.7023	24.7833	2.80133	3.13084	0.210667	0.226811	13.2975	13.464	0.3649	0.426865	1.68139	1.73555
15	11	4, 194, 16	194	TN	TN3	4	0	0.0373333	nan	nan	114.605	130.128	nan	nan	1	0.785333	1	0.837333	1	1.08	1	1.104	3	3.45867	1	1.028	12.205	15.286	1.88467	2.21417	0.206667	0.222811	9.11935	9.28588	0.1825	0.244465	1.49529	1.54945
15	12	4, 194, 18	194	TN	TN3	4	0.5	0.537333	0.635	0.782171	186.538	202.061	22095.6	34337.8	1	0.785333	1	0.837333	3	3.08	2	2.104	48	48.4587	1	1.028	24.844	27.925	3.51433	3.84384	0.228333	0.244477	15.3912	15.5578	0.584967	0.646932	2.35456	2.40873
16	8	4, 152, 22	152	TN	TN2	4	0	0.0373333	0.47752	0.624691	193.853	209.376	17944.7	30186.9	2	1.78533	2	1.83733	1	1.08	0.5	0.604	24	24.4587	1	1.028	29.916	32.997	3.39733	3.72684	0.199333	0.215477	17.0435	17.21	0.5297	0.591665	1.77062	1.82479
16	9	4, 139-1, 21	139-1	TS	TS2	4	0	0.0373333	0.47752	0.624691	183.49	199.013	16077.4	28319.5	2	1.78533	2	1.83733	3	3.08	2	2.104	11	11.4587	1	1.028	18.8583	21.9393	2.69233	3.02184	0.213667	0.229811	12.6006	12.7671	0.332967	0.394932	1.76562	1.81979
16	11	4, 152, 19	152	TN	TN2	4	0.5	0.537333	nan	nan	nan	nan	nan	nan	3	2.78533	2	1.83733	3	3.08	2.5	2.604	69	69.4587	1	1.028	50.1853	53.2663	5.45533	5.78484	0.178333	0.194477	30.5907	30.7572	0.8838	0.945765	1.76107	1.81524

## Sheet: Emmeans results
EMMEANS Results
Results are averaged over the levels of: block
P value adjustment: tukey method for comparing a family of 3 estimates
PC1
contrast estimate SE df t.ratio p.value
TS - TN 2.56 0.675 98 3.785 0.0008
TS - C 1.15 0.956 98 1.201 0.4552
TN - C -1.41 0.900 98 -1.564 0.2663
PC2
contrast estimate SE df t.ratio p.value
TS - TN -0.797 0.470 98 -1.697 0.2113
TS - C -1.185 0.665 98 -1.783 0.1805
TN - C -0.388 0.626 98 -0.620 0.8093
PC3
contrast estimate SE df t.ratio p.value
TS - TN 2.679 0.273 98 9.807 <.0001
TS - C 2.341 0.387 98 6.053 <.0001
TN - C -0.338 0.364 98 -0.929 0.6234
PC4
contrast estimate SE df t.ratio p.value
TS - TN -0.46 0.368 98 -1.250 0.4268
TS - C 1.09 0.521 98 2.092 0.0968
TN - C 1.55 0.490 98 3.159 0.0059
PC5
contrast estimate SE df t.ratio p.value
TS - TN 0.0941 0.349 98 0.269 0.9608
TS - C -1.1539 0.494 98 -2.334 0.0557
TN - C -1.2480 0.465 98 -2.681 0.0232
Height
contrast estimate SE df t.ratio p.value
TS - TN -16.1 7.80 114 -2.063 0.1022
TS - C 17.3 10.56 114 1.637 0.2346
TN - C 33.4 9.96 114 3.351 0.0031
DBH
contrast estimate SE df t.ratio p.value
TS - TN -0.1874 0.0773 102 -2.423 0.0449
TS - C 0.0152 0.1100 102 0.138 0.9896
TN - C 0.2025 0.1040 102 1.948 0.1307
Volume Index
contrast estimate SE df t.ratio p.value
TS - TN -14193 5632 102 -2.520 0.0352
TS - C -4290 8012 102 -0.535 0.8541
TN - C 9903 7573 102 1.308 0.3942
Petiole Length
contrast estimate SE df t.ratio p.value
TS - TN -0.585 0.198 116 -2.961 0.0103
TS - C -0.140 0.264 116 -0.532 0.8559
TN - C 0.445 0.248 116 1.793 0.1763
Leaf Area
contrast estimate SE df t.ratio p.value
TS - TN -6.51 2.59 116 -2.513 0.0354
TS - C -3.23 3.46 116 -0.933 0.6209
TN - C 3.28 3.25 116 1.010 0.5721
Petiole Width
contrast estimate SE df t.ratio p.value
TS - TN 0.00212 0.00649 116 0.327 0.9427
TS - C 0.02212 0.00867 116 2.553 0.0319
TN - C 0.02000 0.00814 116 2.455 0.0409
Leaf Weight
contrast estimate SE df t.ratio p.value
TS - TN -0.1292 0.0457 116 -2.828 0.0151
TS - C -0.0492 0.0610 116 -0.806 0.6999
TN - C 0.0800 0.0573 116 1.396 0.3465
Petiole L/W Ratio
contrast estimate SE df t.ratio p.value
TS - TN -2.964 0.909 116 -3.261 0.0041
TS - C -2.210 1.214 116 -1.821 0.1673
TN - C 0.754 1.141 116 0.661 0.7865
Leaf Specific Weight
contrast estimate SE df t.ratio p.value
TS - TN -0.0544 0.0389 116 -1.400 0.3443
TS - C 0.0380 0.0519 116 0.732 0.7452
TN - C 0.0924 0.0488 116 1.894 0.1450

## Sheet: ANOVA results
Analysis of Variance Table
Response: PC1
Df Sum Sq Mean Sq F value Pr(>F)
event_nm 5 198.97 39.795 4.1817 0.001737 **
Residuals 98 932.61 9.516
---
Response: PC2
Df Sum Sq Mean Sq F value Pr(>F)
event_nm 5 38.99 7.7989 1.6959 0.1427
Residuals 98 450.66 4.5986
Response: PC3
Df Sum Sq Mean Sq F value Pr(>F)
event_nm 5 186.39 37.278 23.948 1.148e-15 ***
Residuals 98 152.55 1.557
Response: PC4
Df Sum Sq Mean Sq F value Pr(>F)
event_nm 5 31.956 6.3911 2.2656 0.05379 .
Residuals 98 276.455 2.8210
---
Response: PC5
Df Sum Sq Mean Sq F value Pr(>F)
event_nm 5 24.594 4.9187 1.9343 0.09543 .
Residuals 98 249.197 2.5428
Response: height_cm19
Df Sum Sq Mean Sq F value Pr(>F)
event_nm 5 29583 5916.7 3.9527 0.002421 **
block 3 23757 7918.9 5.2903 0.001883 **
Residuals 114 170644 1496.9
---
Response: dbh_cm19
Df Sum Sq Mean Sq F value Pr(>F)
event_nm 5 1.7787 0.35575 2.6625 0.026426 *
block 3 1.8534 0.61779 4.6236 0.004492 **
Residuals 102 13.6289 0.13362
Response: avg_petiole_length19
Df Sum Sq Mean Sq F value Pr(>F)
event_nm 5 10.926 2.1852 2.2613 0.05286 .
block 3 23.157 7.7191 7.9879 6.922e-05 ***
Residuals 116 112.096 0.9663
---
Response: average_leaf_area19
Df Sum Sq Mean Sq F value Pr(>F)
event_nm 5 1368.7 273.75 1.6480 0.1528397
block 3 3521.0 1173.65 7.0654 0.0002104 ***
Residuals 116 19269.0 166.11
---
Response: avg_petiole_width19
Df Sum Sq Mean Sq F value Pr(>F)
event_nm 5 0.010454 0.0020907 2.0052 0.08297 .
block 3 0.011634 0.0038781 3.7195 0.01347 *
Residuals 116 0.120947 0.0010426
---
Response: average_leaf_weight19
Df Sum Sq Mean Sq F value Pr(>F)
event_nm 5 0.5795 0.115895 2.2418 0.054717 .
block 3 0.8511 0.283696 5.4877 0.001463 **
Residuals 116 5.9969 0.051697
---
Response: petiole_l_w_ratio19
Df Sum Sq Mean Sq F value Pr(>F)
event_nm 5 303.72 60.744 2.9697 0.01468 *
block 3 497.77 165.924 8.1117 5.971e-05 ***
Residuals 116 2372.78 20.455
---
Response: leaf_specific_weight19
Df Sum Sq Mean Sq F value Pr(>F)
event_nm 5 0.7351 0.147019 3.9279 0.002512 **
block 3 0.1404 0.046804 1.2505 0.294792
Residuals 116 4.3418 0.037429
---
Response: volume_cm19
Df Sum Sq Mean Sq F value Pr(>F)
event_nm 5 8.8366e+09 1767311898 2.4941 0.0356824 *
block 3 1.3618e+10 4539212465 6.4059 0.0005092 ***
Residuals 102 7.2277e+10 708597502
>
