# Supplementary material for: RNAi Suppression of LEAFY Gives Stable Floral Sterility, and Reduced Growth Rate and Leaf Size, in Field-Grown Poplars
Source: Plants (Basel). 2021 Aug 3;10(8):1594. doi: 10.3390/plants10081594 (PMC8398303; doi:10.3390/plants10081594)
Supplement: Supplementary file 1 [file plants-10-01594-s001.zip › Supplementary File S2 raw R code.txt]

#Note: The below document is raw Rstudio code for ANOVA, EMMEANS, Tukey comparisons, PCA, and logistic regressions 
#on data collected from the 2017-2019 6k10 LFY RNAi trial. 
#It includes 4 different scripts. One for ANOVA and EMMEANS, one for logisitc regressions, 
#one for PCA, and one for creation of Tukey plots. 
#Contact amanda.goddard@oregonstate.edu for additional details. 

# Amanda Goddard 
# Logistic/penalized regressions & diagnostic plots
# 6k10 LFYRNAi data

### Load packages ----
# library(aod)
library(ggplot2)
# library(tidyverse)
# library(caret)
# library(glmnet)
# library(glmer)
library(brglm2)
library(DHARMa)
path <- 'C:/Users/amand/Desktop'
setwd(path)
# ACM - set directory to same folder as this file 

### LOAD IN DATA #####
data <- read.csv('logit.csv')
data <- na.omit(data)
data <- data.frame(data)
  
data$event <- factor(data$event, levels = c("control", "139-1", "143", "152", "17", "194"))
data$class<-as.factor(data$class)
data$event_nm<-as.factor(data$event_nm)
data$block<-as.factor(data$block)
data$early_flowering<-as.factor(data$early_flowering)
data$flower_binary<-as.factor(data$flower_binary)
data$flush_top<-as.factor(data$flush_top)
data$flush_bottom<-as.factor(data$flush_bottom)
data$max_flowering_intensity<-as.factor(data$max_flowering_intensity)
data$late_flowering<-as.factor(data$late_flowering)
data$sum_flower<-as.factor(data$sum_flower)
  
### Explore sparse data ----
summary(data)

# Late flowering
ggplot(data, aes(x = event, y = late_flowering) ) + 
    geom_jitter(width = .2, height = .2)

# Early flowering
ggplot(data, aes(x = event, y = early_flowering) ) + 
    geom_jitter(width = .2, height = .2)

# Flowering binary has very little data; no reason to analyze
ggplot(data, aes(x = event, y = flower_binary) ) + 
    geom_jitter(width = .2, height = .2)

#######################LOGISTIC REGRESSIONS##############

### Sum flower ----
mylogits <- glm(sum_flower ~ event + block, data = data, family = 'binomial')
summary(mylogits) # check for separation in output (giant coef, SE)
glm(sum_flower ~ event + block, data = data, family = binomial, method = "detect_separation")
# no separation detected 
  
# diagnostic plots 
simulationOutput1 <- simulateResiduals(fittedModel = mylogits, plot = TRUE)
# residuals(simulationOutput1)
# hist(simulationOutput1)
# simulationOutput1$randomState
# testZeroInflation(simulationOutput1)
# testDispersion(mylogits)
  
# LRT
drop1(mylogits, test = c("LRT"))

# Comparisons across events (note Tukey adjustment)
# These are not profile likelihood CI
emmeans::emmeans(mylogits, pairwise ~ class, type = "response")
  

### Max flowering intensity ----
mylogitm <- glm(max_flowering_intensity ~ event+ block, data = data, family = 'binomial')
summary(mylogitm) # check for separation in output (giant coef, SE)
glm(max_flowering_intensity ~ event + block, data = data, family = binomial, method = "detect_separation")
# separation is not detected
  
# diagnostic plots 
simulationOutput2 <- simulateResiduals(fittedModel = mylogitm, plot = TRUE)
# residuals(simulationOutput2)
# hist(simulationOutput2)
# simulationOutput2$randomState
# testZeroInflation(simulationOutput2)
# testDispersion(mylogitm)
  
# LRT
drop1(mylogitm, test = c("LRT"))
  
# Comparisons across events (note Tukey adjustment)
# These are not profile likelihood CI
emmeans::emmeans(mylogitm, pairwise ~ event, type = "response")


### Late flowering ----
mylogitl <- glm(late_flowering ~ event + block, data = data, family = 'binomial')
summary(mylogitl) # check for separation in output (giant coef, SE)
glm(late_flowering ~ event + block, data = data, family = binomial, method="detect_separation")
# separation detected
# fitl <- logistf(late_flowering ~ event + block, data = data, pl = TRUE)

mylogitl2 <- glm(late_flowering ~ event + block, data = data, 
                 family = 'binomial', method = "brglmFit")
# diagnostic plots 
simulationOutput3 <- simulateResiduals(fittedModel = mylogitl2, plot = TRUE)
# residuals(simulationOutput3)
# hist(simulationOutput3)
# simulationOutput3$randomState
# testZeroInflation(simulationOutput3)
# testDispersion(mylogitl)

# LRT
drop1(mylogitl2, test = "LRT")

# Comparisons across events (note Tukey adjustment)
# See difference in original vs penalized CI
emmeans::emmeans(mylogitl, pairwise ~ event, type = "response") # original
emmeans::emmeans(mylogitl2, pairwise ~ event, type = "response") # penalized
# These are not profile likelihood CI


### Flush bottom ----
mylogitfb <- glm(flush_bottom ~ event+ block, data = data, family = 'binomial')
summary(mylogitfb) # check for separation in output (giant coef, SE)
glm(flush_bottom~event+block, data = data, family = binomial, method = "detect_separation")
# no separation detected
  
# diagnostic plots 
simulationOutput4 <- simulateResiduals(fittedModel = mylogitfb, plot = TRUE)
# residuals(simulationOutput4)
# hist(simulationOutput4)
# simulationOutput4$randomState
# testZeroInflation(simulationOutput4)
# testDispersion(mylogitfb)

# LRT
drop1(mylogitfb, test = c("LRT"))

# Comparisons across events (note Tukey adjustment)
# These are not profile likelihood CI
emmeans::emmeans(mylogitfb, pairwise ~ event, type = "response")


### Flush top ----
mylogitft <- glm(flush_top ~ event+ block, data = data, family = 'binomial')
summary(mylogitft) # check for separation in output (giant coef, SE)
glm(flush_top ~ event + block, data = data, family = binomial, method = "detect_separation")
# no separation detected
  
# diagnostic plots 
simulationOutput5 <- simulateResiduals(fittedModel = mylogitft, plot = TRUE)
# residuals(simulationOutput5)
# hist(simulationOutput5)
# simulationOutput5$randomState
# testZeroInflation(simulationOutput5)
# testDispersion(mylogitft)

# LRT
drop1(mylogitft, test = c("LRT"))

# Comparisons across events (note Tukey adjustment)
# These are not profile likelihood CI
emmeans::emmeans(mylogitft, pairwise ~ event, type = "response")


### Flower binary ----
# Data so sparse should likely skip (only 8 0)
# mylogitb <- glm(flower_binary ~ event + block, data = data, family = 'binomial')
# summary(mylogitb) # check for separation in output (giant coef, SE)
# glm(flower_binary~event + block, data = data, family = binomial, method = "detect_separation")
# separation detected
# fitb<-logistf(mylogitb, data = data, pl=TRUE)
# Address separation using penalized methods from brglm2
# mylogitb2 <- glm(early_flowering ~ event + block, data = data, 
#                  family = 'binomial', method = "brglmFit")
# 
# # diagnostic plots 
# simulationOutput6 <- simulateResiduals(fittedModel = mylogitb2, plot = TRUE)
# residuals(simulationOutput6)
# hist(simulationOutput6)
# simulationOutput6$randomState
# testZeroInflation(simulationOutput6)
# testDispersion(mylogitb)

# LRT
# drop1(mylogitb2, test = "LRT")
# 
# # Comparisons across events (note Tukey adjustment)
# # See difference in original vs penalized CI
# emmeans::emmeans(mylogitb, pairwise ~ event, type = "response") # original
# emmeans::emmeans(mylogitb2, pairwise ~ event, type = "response") # penalized
# These are not profile likelihood CID


### Early flowering ----
mylogite <- glm(early_flowering ~ event+ block, data = data, family = 'binomial') 
summary(mylogite) # check for separation in output (giant coef, SE)
glm(early_flowering~event+block, data = data, family = binomial, method = "detect_separation")
# separation detected
# Address separation using penalized methods from brglm2
mylogite2 <- glm(early_flowering ~ event + block, data = data, 
                 family = 'binomial', method = "brglmFit")

# diagnostic plots 
simulationOutput7 <- simulateResiduals(fittedModel = mylogite2, plot = TRUE)
# residuals(simulationOutput7)
# hist(simulationOutput7)
# simulationOutput7$randomState
# testZeroInflation(simulationOutput7)
# testDispersion(mylogite)

# LRT
drop1(mylogite2, test = "LRT")

# Comparisons across events (note Tukey adjustment)
# See difference in original vs penalized CI
emmeans::emmeans(mylogite, pairwise ~ class, type = "response") # original
emmeans::emmeans(mylogite2, pairwise ~ class, type = "response") # penalized
# library(aod)
# lc1<-glm(sum_flower ~ class + block, data = data, family = 'binomial')
wald.test(model=lc1, terms=NULL)
# emmeans::emmeans(mylogite, pairwise ~ class, type = "response") # original

# These are not profile likelihood CI

# end


__________________________

#Amanda Goddard
#ANOVA and Emmeans 
#6.11.21
setwd("C:/Users/amand/Desktop/6k10lfyrnai")

#read your data in, you can name it anything you like. Here it is called 'data'
data <- read.csv("block_adjusted.csv")
data2<-subset(data, !is.na(dbh_cm19_b) )
data3<-subset(data, !is.na(height_cm19_b) )
data4<-subset(data, !is.na(volume_cm19_b) )
#data <- na.omit(data)
#R has extra packages you can load in to do various things
#for this code you will need to install the following packages
#install.packages("plotly")
library(plotly)

#install.packages("ggplot2")
library(ggplot2)

#this additional package is needed for Tukey's multiple rank test 
library(multcompView)
#install.packages("multcompView")

#stargazer lets us summarize models and compare nicely
#install.packages("stargazer")
library(stargazer)

#anything that is not a continuous numerical value that you wish to analyze
#must be read in as a factor. 
#here we read in row, column, tree ID, event_nm, group, and block as factors.
#this is because the data we wish to analyze are continuous numerical values
#everything else is read in as a categorical factor. 

#use the real name of the column in the function as below.
#You can name these whatever you'd like
data$col<- as.factor(data$col)
data$row<- as.factor(data$row)
data$id<-as.factor(data$id)
data$event_<-as.factor(data$event)
data$event_nm <- as.factor(data$event_nm)
data$class<-as.factor(data$class)
data$block<-as.factor(data$block)

data2$col<- as.factor(data2$col)
data2$row<- as.factor(data2$row)
data2$id<-as.factor(data2$id)
data2$event_<-as.factor(data2$event)
data2$event_nm <- as.factor(data2$event_nm)
data2$class<-as.factor(data2$class)
data2$block<-as.factor(data2$block)

data3$col<- as.factor(data3$col)
data3$row<- as.factor(data3$row)
data3$id<-as.factor(data3$id)
data3$event_<-as.factor(data3$event)
data3$event_nm <- as.factor(data3$event_nm)
data3$class<-as.factor(data3$class)
data3$block<-as.factor(data3$block)

data4$col<- as.factor(data4$col)
data4$row<- as.factor(data4$row)
data4$id<-as.factor(data4$id)
data4$event_<-as.factor(data4$event)
data4$event_nm <- as.factor(data4$event_nm)
data4$class<-as.factor(data4$class)
data4$block<-as.factor(data4$block)

#########################LINEAR MODELS######################### 

#Create linear models for your data for 2019
#here we're interested how event_nm affects any of the response variables
#Here we have added block & event as fixed effects

#2019 linear models event
lm_event_nm_height_cm19 <- lm(height_cm19_b~event_nm + block, data = data3)

lm_event_nm_dbh_cm19<-lm(dbh_cm19_b~event_nm + block, data=data2)

lm_event_nm_volume_cm19<-lm(volume_cm19_b~event_nm + block, data=data4)

lm_event_nm_avg_petiole_length19 <- lm(avg_petiole_length19_b~event_nm + block, data = data)

lm_event_nm_average_leaf_area19<-lm(average_leaf_area19_b~event_nm + block ,data=data)

lm_event_nm_avg_petiole_width19 <- lm(avg_petiole_width19_b~event_nm + block, data = data)

lm_event_nm_average_leaf_weight19<-lm(average_leaf_weight19_b~event_nm + block, data=data)

lm_event_nm_petiole_l_w_ratio19<-lm(petiole_l_w_ratio19_b~event_nm + block, data=data)

lm_event_nm_leaf_specific_weight19<-lm(leaf_specific_weight19_b~event_nm + block, data=data)


##########################HISTOGRAMS#########################

ggplot(data, aes(fill=class, x=petiole_l_w_ratio19_b)) + 
  geom_histogram()+xlab("2019 Peitole L/W Ratio") + ylab("Count") +
  scale_fill_manual(values=c("#cd4f39","#4169e1", "#454545")) + stat_bin(bins=50, binwidth = NULL)

ggplot(data2, aes(fill=class, x=dbh_cm19_b)) + 
  geom_histogram()+xlab("2019 DBH (cm)") + ylab("Count") +
  scale_fill_manual(values=c("#cd4f39","#4169e1", "#454545")) + stat_bin(bins=40, binwidth = NULL)


ggplot(data3, aes(fill=class, x=height_cm19_b)) + 
  geom_histogram()+xlab("2019 Height (cm)") + ylab("Count") + stat_bin(bins=70, binwidth = NULL) +
  scale_fill_manual(values=c("#cd4f39","#4169e1", "#454545"))


ggplot(data4, aes(fill=class, x=volume_cm19_b)) + 
  geom_histogram()+xlab("2019 Volume Index") + ylab("Count") +
  scale_fill_manual(values=c("#cd4f39","#4169e1", "#454545")) + 
  theme(axis.text.x=element_text(angle=90,hjust=1,vjust=0.5)) +
  stat_bin(bins=80, binwidth = NULL) 

ggplot(data, aes(fill=class, x=early_flowering_b)) + 
  geom_histogram()+xlab("2019 Early Flowering Score") + ylab("Count") +
  scale_fill_manual(values=c("#cd4f39","#4169e1", "#454545")) +
  stat_bin(bins=3, binwidth = NULL)

ggplot(data, aes(fill=class, x=max_flowering_intensity_b)) + 
  geom_histogram()+xlab("2019 Maximum Floral Score") + ylab("Count") +
  scale_fill_manual(values=c("#cd4f39","#4169e1", "#454545")) +
  stat_bin(bins=14, binwidth = NULL)

ggplot(data, aes(fill=class, x=late_flowering_b)) + 
  geom_histogram()+xlab("2019 Late Flowering Score") + ylab("Count") +
  scale_fill_manual(values=c("#cd4f39","#4169e1", "#454545"))+stat_bin(bins=20, binwidth = NULL)


ggplot(data, aes(fill=class, x=sum_flower_b)) + stat_bin(
  binwidth = .1,
  bins = 200,
  breaks = 200,) + 
  geom_histogram()+xlab("2019 Sum of Floral Scores") + ylab("Count") +
  scale_fill_manual(values=c("#cd4f39","#4169e1", "#454545"))

ggplot(data, aes(fill=class, x=average_leaf_area19_b)) + 
  geom_histogram()+xlab("2019 Leaf Area") + ylab("Count") +
  scale_fill_manual(values=c("#cd4f39","#4169e1", "#454545")) +
  stat_bin(bins=50, binwidth = NULL)

ggplot(data, aes(fill=class, x=avg_petiole_length19_b)) + 
  geom_histogram() + xlab("2019 Peitole Length") + ylab("Count") +
  scale_fill_manual(values=c("#cd4f39","#4169e1", "#454545")) +
  stat_bin(bins=80, binwidth = NULL)

ggplot(data, aes(fill=class, x=avg_petiole_width19_b)) + 
  geom_histogram()+xlab("2019 Peitole Width") + ylab("Count") +
  scale_fill_manual(values=c("#cd4f39","#4169e1", "#454545")) +
  stat_bin(bins=100, binwidth = NULL)

ggplot(data, aes(fill=class, x=average_leaf_weight19_b)) + 
  geom_histogram()+xlab("2019 Leaf Weight") + ylab("Count") +
  scale_fill_manual(values=c("#cd4f39","#4169e1", "#454545")) +
  stat_bin(bins=100, binwidth = NULL)

ggplot(data, aes(fill=class, x=leaf_specific_weight19_b)) + 
  geom_histogram()+xlab("2019 Leaf Specific Weight") + ylab("Count") +
  scale_fill_manual(values=c("#cd4f39","#4169e1", "#454545"))+
  stat_bin(bins=100, binwidth = NULL)

###############################ANOVAS########################

event_nm_height_cm19<-anova(lm_event_nm_height_cm19)
event_nm_dbh_cm19<-anova(lm_event_nm_dbh_cm19)
event_nm_volume_cm19<-anova(lm_event_nm_volume_cm19)

event_nm_avg_petiole_length19<-anova(lm_event_nm_avg_petiole_length19)
event_nm_average_leaf_area19<-anova(lm_event_nm_average_leaf_area19)
event_nm_avg_petiole_width19<-anova(lm_event_nm_avg_petiole_width19)
event_nm_average_leaf_weight19<-anova(lm_event_nm_average_leaf_weight19)
event_nm_petiole_l_w_ratio19<-anova(lm_event_nm_petiole_l_w_ratio19)
event_nm_specific_leaf_weight19<-anova(lm_event_nm_petiole_l_w_ratio19)
event_nm_leaf_specific_weight19<-anova(lm_event_nm_leaf_specific_weight19)

#################DIAGNOSTIC PLOTS###########################
hqq5<-plot(lm_event_nm_height_cm19,which=2) #normal Q-Q plot says outliers 
hrv5<-plot(lm_event_nm_height_cm19,which=1) #residuals versus fit plot says that the variance is equal/unequal among treatments
hsl5<-plot(lm_event_nm_height_cm19,which=3) #scale-location plot says the assumption of equal variance 
hlr5<-plot(lm_event_nm_height_cm19,which=5) #leverage vs residuals looks for outliers 

d_qq6<-plot(lm_event_nm_dbh_cm19,which=2) #normal Q-Q plot says outliers  
d_rv6<-plot(lm_event_nm_dbh_cm19,which=1) #residuals versus fit plot says that the variance is equal/unequal among treatments
d_sl6<-plot(lm_event_nm_dbh_cm19,which=3) #scale-location plot says the assumption of equal variance
d_lr6<-plot(lm_event_nm_dbh_cm19,which=5) #leverage vs residuals looks for outliers 

v_qq7<-plot(lm_event_nm_volume_cm19,which=2) #normal Q-Q plot says outliers 
v_rv7<-plot(lm_event_nm_volume_cm19,which=1) #residuals versus fit plot says that the variance is equal/unequal among treatments
v_sl7<-plot(lm_event_nm_volume_cm19,which=3) #scale-location plot says the assumption of equal variance
v_lr7<-plot(lm_event_nm_volume_cm19,which=5) #leverage vs residuals looks for outliers 

pl_qq8<-plot(lm_event_nm_avg_petiole_length19,which=2) #normal Q-Q plot says outliers 
pl_rv8<-plot(lm_event_nm_avg_petiole_length19,which=1) #residuals versus fit plot says that the variance is equal/unequal among treatments
pl_sl8<-plot(lm_event_nm_avg_petiole_length19,which=3) #scale-location plot says the assumption of equal variance
pl_lr8<-plot(lm_event_nm_avg_petiole_length19,which=5) #leverage vs residuals looks for outliers 

ala_qq9<-plot(lm_event_nm_average_leaf_area19,which=2) #normal Q-Q plot says outliers 
ala_rv9<-plot(lm_event_nm_average_leaf_area19,which=1) #residuals versus fit plot says that the variance is equal/unequal among treatments
ala_sl9<-plot(lm_event_nm_average_leaf_area19,which=3) #scale-location plot says the assumption of equal variance 
ala_lr9<-plot(lm_event_nm_average_leaf_area19,which=5) #leverage vs residuals looks for outliers

apw_qq10<-plot(lm_event_nm_avg_petiole_width19,which=2) #normal Q-Q plot says outliers  
apw_rv10<-plot(lm_event_nm_avg_petiole_width19,which=1) #residuals versus fit plot says that the variance is equal/unequal among treatments
apw_sl10<-plot(lm_event_nm_avg_petiole_width19,which=3) #scale-location plot says the assumption of equal variance 
apw_lr10<-plot(lm_event_nm_avg_petiole_width19,which=5) #leverage vs residuals looks for outliers 

alw_qq11<-plot(lm_event_nm_average_leaf_weight19,which=2) #normal Q-Q plot says outliers 
alw_hrv11<-plot(lm_event_nm_average_leaf_weight19,which=1) #residuals versus fit plot says that the variance is equal/unequal among treatments
alw_hsl11<-plot(lm_event_nm_average_leaf_weight19,which=3) #scale-location plot says the assumption of equal variance 
alw_hlr11<-plot(lm_event_nm_average_leaf_weight19,which=5) #leverage vs residuals looks for outliers 

plwr_qq12<-plot(lm_event_nm_petiole_l_w_ratio19,which=2) #normal Q-Q plot says outliers  
plwr_rv12<-plot(lm_event_nm_petiole_l_w_ratio19,which=1) #residuals versus fit plot says that the variance is equal/unequal among treatments
plwr_sl12<-plot(lm_event_nm_petiole_l_w_ratio19,which=3) #scale-location plot says the assumption of equal variance 
plwr_lr12<-plot(lm_event_nm_petiole_l_w_ratio19,which=5) #leverage vs residuals looks for outliers 

lsw_qq13<-plot(lm_event_nm_leaf_specific_weight19,which=2) #normal Q-Q plot says outliers 
lsw_rv13<-plot(lm_event_nm_leaf_specific_weight19,which=1) #residuals versus fit plot says that the variance is equal/unequal among treatments
lsw_sl13<-plot(lm_event_nm_leaf_specific_weight19,which=3) #scale-location plot says the assumption of equal variance 
lsw_lr13<-plot(lm_event_nm_leaf_specific_weight19,which=5) #leverage vs residuals looks for outliers suggest 

############################TUKEY TESTS#####################

Tukey_event_nm_height_cm19<-TukeyHSD(x=event_nm_height_cm19, "event_nm", conf.level=0.95)

#event_nm_log_dbh19
Tukey_event_nm_dbh_cm19<-TukeyHSD(x=event_nm_dbh_cm19, "event_nm", conf.level=0.95)

#event_log_volumeindex_19
Tukey_event_nm_volume_cm19<-TukeyHSD(x=event_nm_volume_cm19, "event_nm", conf.level=0.95)

#event_nm_avg_petiole_length19
Tukey_event_nm_avg_petiole_length19<-TukeyHSD(x=event_nm_avg_petiole_length19, "event_nm", conf.level=0.95)

#event_nm_average_leaf_area19
Tukey_event_nm_average_leaf_area19<-TukeyHSD(x=event_nm_average_leaf_area19, "event_nm", conf.level=0.95)

#event_nm_avg_petiole_width19
Tukey_event_nm_avg_petiole_width19<-TukeyHSD(x=event_nm_avg_petiole_width19, "event_nm", conf.level=0.95)

#event_nm_average_leaf_weight19
Tukey_event_nm_average_leaf_weight19<-TukeyHSD(x=event_nm_average_leaf_weight19, "event_nm", conf.level=0.95)

#event_petiole_l_w_ratio19
Tukey_event_nm_petiole_l_w_ratio19<-TukeyHSD(x=event_nm_petiole_l_w_ratio19, "event_nm", conf.level=0.95)


#event_specific_leaf_weight19
Tukey_event_nm_specific_leaf_weight19<-TukeyHSD(x=event_nm_specific_leaf_weight19, "event_nm", conf.level=0.95)

###################################MODEL NAMES########################

event_nm_height_cm19
event_nm_dbh_cm19
event_volume_cm19

event_nm_avg_petiole_length19
event_nm_average_leaf_area19
event_nm_avg_petiole_width19

event_nm_average_leaf_weight19
event_nm_petiole_l_w_ratio19
event_nm_specific_leaf_weight19
event_nm_leaf_specific_weight19

##########################EMMEANS#############################

library(emmeans)

means.Event6 <- emmeans(lm_event_nm_height_cm19, specs = "event_nm")
means.Event6 


means.Event7 <- emmeans(lm_event_nm_dbh_cm19, specs = "event_nm")
means.Event7 


means.Event8 <- emmeans(lm_event_nm_volume_cm19, specs = "event_nm")
means.Event8 


means.Event9 <- emmeans(lm_event_nm_avg_petiole_length19, specs = "event_nm")
means.Event9 


means.Event10 <- emmeans(lm_event_nm_average_leaf_area19, specs = "event_nm")
means.Event10

means.Event11<- emmeans(lm_event_nm_avg_petiole_width19, specs = "event_nm")
means.Event11


means.Event12<- emmeans(lm_event_nm_average_leaf_weight19, specs = "event_nm")
means.Event12


means.Event13<- emmeans(lm_event_nm_petiole_l_w_ratio19, specs = "event_nm")
means.Event13


means.Event14 <- emmeans(lm_event_nm_leaf_specific_weight19, specs = "event_nm")
means.Event14

#Groups Emmeans Values Defined (No important outputs)
Pairwise.test6 <- contrast(means.Event6,list(TS = c(0,0,0,0,.5,.5), TN=c(0,(1/3),(1/3),(1/3),0,0), C = c(1,0,0,0,0,0)))
Pairwise.test7 <- contrast(means.Event7,list(TS = c(0,0,0,0,.5,.5), TN=c(0,(1/3),(1/3),(1/3),0,0), C = c(1,0,0,0,0,0)))
Pairwise.test8 <- contrast(means.Event8,list(TS = c(0,0,0,0,.5,.5), TN=c(0,(1/3),(1/3),(1/3),0,0), C = c(1,0,0,0,0,0)))
Pairwise.test9<- contrast(means.Event9,list(TS = c(0,0,0,0,.5,.5), TN=c(0,(1/3),(1/3),(1/3),0,0), C = c(1,0,0,0,0,0)))
Pairwise.test10<- contrast(means.Event10,list(TS = c(0,0,0,0,.5,.5), TN=c(0,(1/3),(1/3),(1/3),0,0), C = c(1,0,0,0,0,0)))
Pairwise.test11 <- contrast(means.Event11,list(TS = c(0,0,0,0,.5,.5), TN=c(0,(1/3),(1/3),(1/3),0,0), C = c(1,0,0,0,0,0)))
Pairwise.test12 <- contrast(means.Event12,list(TS = c(0,0,0,0,.5,.5), TN=c(0,(1/3),(1/3),(1/3),0,0), C = c(1,0,0,0,0,0)))
Pairwise.test13 <- contrast(means.Event13,list(TS = c(0,0,0,0,.5,.5), TN=c(0,(1/3),(1/3),(1/3),0,0), C = c(1,0,0,0,0,0)))
Pairwise.test14 <- contrast(means.Event14,list(TS = c(0,0,0,0,.5,.5), TN=c(0,(1/3),(1/3),(1/3),0,0), C = c(1,0,0,0,0,0)))


#Group Contrasts and P values outputted here
pairs(Pairwise.test6)
pairs(Pairwise.test7)
pairs(Pairwise.test8)
pairs(Pairwise.test9)
pairs(Pairwise.test10)
pairs(Pairwise.test11)
pairs(Pairwise.test12)
pairs(Pairwise.test13)
pairs(Pairwise.test14)

#end
_______________________________________________


#Amanda Goddard
#Tukey plots
#6.11.21

#plot(Tukey_event_nm_specific_leaf_weight19, las=1, col="royalblue")
generate_label_df <- function(Tukey_event_nm_specific_leaf_weight19, variable){
  Tukey.levels <- Tukey_event_nm_specific_leaf_weight19[[variable]][,4]
  Tukey.labels <- data.frame(multcompLetters(Tukey.levels)['Letters'])
  Tukey.labels$event_nm=rownames(Tukey.labels)
  Tukey.labels=Tukey.labels[order(Tukey.labels$event_nm) , ]
  return(Tukey.labels)
}

slw_label <- generate_label_df(Tukey_event_nm_specific_leaf_weight19 , "event_nm")

label_colors <- c("black", "black" , "black")

# Prepare a vector of colors with specific color for Nairobi and Eskimo
myColors <- ifelse(levels(data$event_nm)== "TS1" | levels(data$event_nm)=="TS2"   , 'grey27' ,
                   ifelse(levels(data$event_nm)=="TN1" | levels(data$event_nm)== "TN2" | levels(data$event_nm)== "TN3", 'royalblue',
                          'tomato3'))

bp_leaf_specific_weight19 <- boxplot(data$leaf_specific_weight19_b ~ data$event_nm , 
                                     ylim=c(min(data$leaf_specific_weight19_b) , 
                                            1.1*max(data$leaf_specific_weight19_b)) , 
                                     col=myColors, 
                                     ylab="Specific Leaf Weight (g)", 
                                     xlab="Event")

# I want to write the letter over each box. Over is how high I want to write it.
over <- 0.15*max(bp_leaf_specific_weight19$stats[nrow(bp_leaf_specific_weight19$stats),] )

#Add the labels
text( c(1:nlevels(data$event_nm)) , bp_leaf_specific_weight19$stats[nrow(bp_leaf_specific_weight19$stats),]+over , slw_label[,1]  , col=label_colors[as.factor(slw_label[,1])], cex=1.1 )

#####################################################
Tukey_event_nm_height_cm19

generate_label_df <- function(Tukey_event_nm_height_cm19, variable){
  Tukey.levels <- Tukey_event_nm_height_cm19[[variable]][,4]
  Tukey.labels <- data.frame(multcompLetters(Tukey.levels)['Letters'])
  Tukey.labels$event_nm=rownames(Tukey.labels)
  Tukey.labels=Tukey.labels[order(Tukey.labels$event_nm) , ]
  return(Tukey.labels)
}

h_label <- generate_label_df(Tukey_event_nm_height_cm19 , "event_nm")

bp_height_cm19 <- boxplot(data3$height_cm19_b ~ data3$event_nm , 
                                     ylim=c(min(data3$height_cm19_b) , 
                                            1.1*max(data3$height_cm19_b)) , 
                                     col=myColors, 
                                     ylab="2019 Height (cm)", 
                                     xlab="Event")

# I want to write the letter over each box. Over is how high I want to write it.
over <- 0.1*max(bp_height_cm19$stats[nrow(bp_height_cm19$stats),] )

#Add the labels
text( c(1:nlevels(data3$event_nm)) , bp_height_cm19$stats[nrow(bp_height_cm19$stats),]+over , h_label[,1]  , col=label_colors[as.factor(h_label[,1])], cex=1.1 )


##############################################
Tukey_event_nm_dbh_cm19

generate_label_df <- function(Tukey_event_nm_dbh_cm19, variable){
  Tukey.levels <- Tukey_event_nm_dbh_cm19[[variable]][,4]
  Tukey.labels <- data.frame(multcompLetters(Tukey.levels)['Letters'])
  Tukey.labels$event_nm=rownames(Tukey.labels)
  Tukey.labels=Tukey.labels[order(Tukey.labels$event_nm) , ]
  return(Tukey.labels)
}

dbh_label <- generate_label_df(Tukey_event_nm_dbh_cm19 , "event_nm")

bp_dbh_cm19 <- boxplot(data2$dbh_cm19_b ~ data2$event_nm , 
                          ylim=c(min(data2$dbh_cm19_b) , 
                                 1.1*max(data2$dbh_cm19_b)) , 
                          col=myColors, 
                          ylab="2019 DBH (cm)", 
                          xlab="Event")

# I want to write the letter over each box. Over is how high I want to write it.
over <- 0.055*max(bp_dbh_cm19$stats[nrow(bp_dbh_cm19$stats),] )

#Add the labels
text( c(1:nlevels(data2$event_nm)) , bp_dbh_cm19$stats[nrow(bp_dbh_cm19$stats),]+over , dbh_label[,1]  , col=label_colors[as.factor(dbh_label[,1])], cex=1.1 )

##############################################
Tukey_event_nm_volume_cm19

generate_label_df <- function(Tukey_event_nm_volume_cm19, variable){
  Tukey.levels <- Tukey_event_nm_volume_cm19[[variable]][,4]
  Tukey.labels <- data.frame(multcompLetters(Tukey.levels)['Letters'])
  Tukey.labels$event_nm=rownames(Tukey.labels)
  Tukey.labels=Tukey.labels[order(Tukey.labels$event_nm) , ]
  return(Tukey.labels)
}

v_label <- generate_label_df(Tukey_event_nm_volume_cm19 , "event_nm")

bp_v <- boxplot(data4$volume_cm19_b ~ data4$event_nm , 
                       ylim=c(min(data4$volume_cm19_b) , 
                              1.1*max(data4$volume_cm19_b)) , 
                       col=myColors, 
                       ylab="2019 Volume Index (cm^3)", 
                       xlab="Event") 
                
# I want to write the letter over each box. Over is how high I want to write it.
over <- 0.09*max(bp_v$stats[nrow(bp_v$stats),] )

#Add the labels
text( c(1:nlevels(data4$event_nm)) , bp_v$stats[nrow(bp_v$stats),]+over , v_label[,1]  , col=label_colors[as.factor(v_label[,1])], cex=1.1 )


##################################################
Tukey_event_nm_avg_petiole_width19

generate_label_df <- function(Tukey_event_nm_avg_petiole_width19, variable){
  Tukey.levels <- Tukey_event_nm_avg_petiole_width19[[variable]][,4]
  Tukey.labels <- data.frame(multcompLetters(Tukey.levels)['Letters'])
  Tukey.labels$event_nm=rownames(Tukey.labels)
  Tukey.labels=Tukey.labels[order(Tukey.labels$event_nm) , ]
  return(Tukey.labels)
}

pw_label <- generate_label_df(Tukey_event_nm_avg_petiole_width19 , "event_nm")

bp_pw <- boxplot(data$avg_petiole_width19_b ~ data$event_nm , 
                          ylim=c(min(data$avg_petiole_width19_b) , 
                                 1.1*max(data$avg_petiole_width19_b)) , 
                          col=myColors, 
                          ylab="2019 Petiole Width (cm)", 
                          xlab="Event")

# I want to write the letter over each box. Over is how high I want to write it.
over <- 0.11*max(bp_pw$stats[nrow(bp_pw$stats),] )

#Add the labels
text( c(1:nlevels(data$event_nm)) , bp_pw$stats[nrow(bp_pw$stats),]+over , pw_label[,1]  , col=label_colors[as.factor(pw_label[,1])], cex=1.1 )

###############################
Tukey_event_nm_average_leaf_area19


generate_label_df <- function(Tukey_event_nm_average_leaf_area19, variable){
  Tukey.levels <- Tukey_event_nm_average_leaf_area19[[variable]][,4]
  Tukey.labels <- data.frame(multcompLetters(Tukey.levels)['Letters'])
  Tukey.labels$event_nm=rownames(Tukey.labels)
  Tukey.labels=Tukey.labels[order(Tukey.labels$event_nm) , ]
  return(Tukey.labels)
}

la_lable <- generate_label_df(Tukey_event_nm_average_leaf_area19 , "event_nm")

bp_la <- boxplot(data$average_leaf_area19_b ~ data$event_nm , 
                 ylim=c(min(data$average_leaf_area19_b) , 
                        1.1*max(data$average_leaf_area19_b)) , 
                 col=myColors, 
                 ylab="2019 Leaf Area (cm^2)", 
                 xlab="Event")

# I want to write the letter over each box. Over is how high I want to write it.
over <- 0.07*max(bp_la$stats[nrow(bp_la$stats),] )

#Add the labels
text( c(1:nlevels(data$event_nm)) , bp_la$stats[nrow(bp_la$stats),]+over , la_lable[,1]  , col=label_colors[as.factor(la_lable[,1])], cex=1.1 )


##############################################
Tukey_event_nm_average_leaf_weight19

generate_label_df <- function(Tukey_event_nm_average_leaf_weight19, variable){
  Tukey.levels <- Tukey_event_nm_average_leaf_weight19[[variable]][,4]
  Tukey.labels <- data.frame(multcompLetters(Tukey.levels)['Letters'])
  Tukey.labels$event_nm=rownames(Tukey.labels)
  Tukey.labels=Tukey.labels[order(Tukey.labels$event_nm) , ]
  return(Tukey.labels)
}

lw_lable <- generate_label_df(Tukey_event_nm_average_leaf_weight19 , "event_nm")

bp_lw <- boxplot(data$average_leaf_weight19_b ~ data$event_nm , 
                 ylim=c(min(data$average_leaf_weight19_b) , 
                        1.1*max(data$average_leaf_weight19_b)) , 
                 col=myColors, 
                 ylab="2019 Leaf Weight (g)", 
                 xlab="Event")

# I want to write the letter over each box. Over is how high I want to write it.
over <- 0.053*max(bp_lw$stats[nrow(bp_lw$stats),] )

#Add the labels
text( c(1:nlevels(data$event_nm)) , bp_lw$stats[nrow(bp_lw$stats),]+over , lw_lable[,1]  , col=label_colors[as.factor(lw_lable[,1])], cex=1.1 )

##############################################
Tukey_event_nm_petiole_l_w_ratio19

generate_label_df <- function(Tukey_event_nm_petiole_l_w_ratio19, variable){
  Tukey.levels <- Tukey_event_nm_petiole_l_w_ratio19[[variable]][,4]
  Tukey.labels <- data.frame(multcompLetters(Tukey.levels)['Letters'])
  Tukey.labels$event_nm=rownames(Tukey.labels)
  Tukey.labels=Tukey.labels[order(Tukey.labels$event_nm) , ]
  return(Tukey.labels)
}

plwr_lable <- generate_label_df(Tukey_event_nm_petiole_l_w_ratio19 , "event_nm")

bp_plwr <- boxplot(data$petiole_l_w_ratio19_b ~ data$event_nm , 
                 ylim=c(min(data$petiole_l_w_ratio19_b) , 
                        1.1*max(data$petiole_l_w_ratio19_b)) , 
                 col=myColors, 
                 ylab="2019 Petiole L/W Ratio", 
                 xlab="Event")

# I want to write the letter over each box. Over is how high I want to write it.
over <- 0.07*max(bp_plwr$stats[nrow(bp_plwr$stats),] )

#Add the labels
text( c(1:nlevels(data$event_nm)) , bp_plwr$stats[nrow(bp_plwr$stats),]+over , plwr_lable[,1]  , col=label_colors[as.factor(plwr_lable[,1])], cex=1.1 )

##############################################
Tukey_event_nm_avg_petiole_length19

generate_label_df <- function(Tukey_event_nm_avg_petiole_length19, variable){
  Tukey.levels <- Tukey_event_nm_avg_petiole_length19[[variable]][,4]
  Tukey.labels <- data.frame(multcompLetters(Tukey.levels)['Letters'])
  Tukey.labels$event_nm=rownames(Tukey.labels)
  Tukey.labels=Tukey.labels[order(Tukey.labels$event_nm) , ]
  return(Tukey.labels)
}

pl_lable <- generate_label_df(Tukey_event_nm_avg_petiole_length19 , "event_nm")


bp_pl <- boxplot(data$avg_petiole_length19_b ~ data$event_nm , 
                   ylim=c(min(data$avg_petiole_length19_b) , 
                          1.1*max(data$avg_petiole_length19_b)) , 
                   col=myColors, 
                   ylab="2019 Petiole Length (cm)", 
                   xlab="Event")

# I want to write the letter over each box. Over is how high I want to write it.
over <- 0.05*max(bp_pl$stats[nrow(bp_pl$stats),] )

#Add the labels
text( c(1:nlevels(data$event_nm)) , bp_pl$stats[nrow(bp_pl$stats),]+over , pl_lable[,1]  , col=label_colors[as.factor(pl_lable[,1])], cex=1.1 )

#end
___________________________________________________

#Amanda Goddard
#PCA Script
#2.11.21

#First Install + Call packages
# install.packages("devtools")
# install_github("vqv/ggbiplot", force = TRUE)
# install.packages("ggbiplot")
# install.packages("covr")
# install.packages("car")
# install.packages("nlme")
# install.packages("emmeans")
library(covr)
library(car)
library(nlme)
library(ggbiplot)
library(devtools)
library(ggplot2) # v. 2.2.1
suppressPackageStartupMessages( library(dplyr) ) # v. 0.7.4
library(emmeans) # v. 1.1

setwd('C:/Users/amand/Desktop/PCA_8') 

#input data
data<- read.csv('block_adjusted.csv')

#remove rows with missing values
data<- na.omit(data)
write.table(data, "C:/Users/amand/Desktop/PCA_8/data_naomit.txt", sep="\t") 

#Assign groups & Events
PCAdata = mutate(data, block = factor(block),
                 class = factor(class, levels = c( 'TS', 'TN', 'C'),
                                labels = c( "TS", "TN", "C") ) )

PCAdata$event_nm = as.factor(PCAdata$event_nm)
PCAdata$block = as.factor(PCAdata$block)
PCAdata$class = as.factor(PCAdata$class)

#Make PCA dataset (columns 4 to 39 are traits)
PCAdata.pca <- prcomp(PCAdata[,c(4:39)], center = TRUE, scale. = TRUE)
write.csv(PCAdata.pca, "C:/Users/amand/Desktop/PCA_8/PCAdata.pca.txt", sep="\t") 

#Show PCA components
summary(PCAdata.pca)
library(devtools)
install_github("kassambara/factoextra")
library(factoextra)
var<-get_pca_var(PCAdata.pca)
var$coord

#Show PCA Loadings (Lots of copy and paste to get into spreadsheet)
loadings<-PCAdata.pca$rotation
write.table(loadings, "C:/Users/amand/Desktop/PCA_8/loadings8.txt", sep="\t") 


#ggplot examples. Change 'choices' for different PC comparisons. 
#Ellipses are at the .68 probability (1 Standard deviation) by default.

a1<-ggbiplot(PCAdata.pca,ellipse=TRUE,var.axes=FALSE, choices=c(1,2), groups=PCAdata$class)+
  scale_color_manual(name="class", values=c("grey27","royalblue","tomato3" )) 
a1<- a1 + xlim(-3, 3) + ylim(-3, 3)
print(a1)

a2<-ggbiplot(PCAdata.pca,ellipse=TRUE,var.axes=FALSE, choices=c(1,3), groups=PCAdata$class)+
  scale_color_manual(name="class", values=c("grey27","royalblue","tomato3" )) 
a2<- a2 + xlim(-3, 3) + ylim(-3, 3)
print(a2)

a3<-ggbiplot(PCAdata.pca,ellipse=TRUE,var.axes=FALSE, choices=c(1,4), groups=PCAdata$class)+
  scale_color_manual(name="class", values=c("grey27","royalblue","tomato3" )) 
a3<- a3 + xlim(-3, 3) + ylim(-3, 3)
print(a3)

b1<-ggbiplot(PCAdata.pca,ellipse=TRUE,var.axes=FALSE, choices=c(1,5), groups=PCAdata$class)+
  scale_color_manual(name="class", values=c("grey27","royalblue","tomato3" )) 
b1<- b1 + xlim(-3, 3) + ylim(-3, 3)
print(b1)


b2<-ggbiplot(PCAdata.pca,ellipse=TRUE,var.axes=FALSE, choices=c(2,3), groups=PCAdata$class)+
  scale_color_manual(name="class", values=c("grey27","royalblue","tomato3" )) 
b2<- b2 + xlim(-3, 3) + ylim(-3, 3)
print(b2
      )
b3<-ggbiplot(PCAdata.pca,ellipse=TRUE,var.axes=FALSE, choices=c(2,4), groups=PCAdata$class)+
  scale_color_manual(name="class", values=c("grey27","royalblue","tomato3" )) 
b3<- b3 + xlim(-3, 3) + ylim(-3, 3)
print(b3)

c1<-ggbiplot(PCAdata.pca,ellipse=TRUE,var.axes=FALSE, choices=c(2,5), groups=PCAdata$class)+
  scale_color_manual(name="class", values=c("grey27","royalblue","tomato3" )) 
c1<- c1 + xlim(-3, 3) + ylim(-3, 3)
print(c1)

c2<-ggbiplot(PCAdata.pca,ellipse=TRUE,var.axes=FALSE, choices=c(3,4), groups=PCAdata$class)+
  scale_color_manual(name="class", values=c("grey27","royalblue","tomato3" )) 
c2<- c2 + xlim(-3, 3) + ylim(-3, 3)
print(c2)

c3<-ggbiplot(PCAdata.pca,ellipse=TRUE,var.axes=FALSE, choices=c(3,5), groups=PCAdata$class)+
  scale_color_manual(name="class", values=c("grey27","royalblue","tomato3")) 
c3<- c3 + xlim(-3, 3) + ylim(-3, 3)
print(c3)

c4<-ggbiplot(PCAdata.pca,ellipse=TRUE,var.axes=FALSE, choices=c(4,5), groups=PCAdata$class)+
  scale_color_manual(name="class", values=c("grey27","royalblue","tomato3" )) 
c4<- c4 + xlim(-3, 3) + ylim(-3, 3)
print(c4)

library(gridExtra)
grid.arrange(a,b,c,d,e, nrow = 2)
grid.arrange(a1,b1,c1, nrow = 2)

# Bind individually
PCAdata$PC1 = PCAdata.pca$x[ ,1]
PCAdata$PC2 = PCAdata.pca$x[ ,2]
PCAdata$PC3 = PCAdata.pca$x[ ,3]
PCAdata$PC4 = PCAdata.pca$x[ ,4]
PCAdata$PC5 = PCAdata.pca$x[ ,5]

write.table(PCAdata$PC1, "C:/Users/amand/Desktop/PCA_8/PC1_var.txt", sep="\t") 
write.table(PCAdata$PC2, "C:/Users/amand/Desktop/PCA_8/PC2_var.txt", sep="\t") 
write.table(PCAdata$PC3, "C:/Users/amand/Desktop/PCA_8/PC3_var.txt", sep="\t") 
write.table(PCAdata$PC4, "C:/Users/amand/Desktop/PCA_8/PC4_var.txt", sep="\t") 
write.table(PCAdata$PC5, "C:/Users/amand/Desktop/PCA_8/PC5_var.txt", sep="\t") 

#Create Models
test1 = lm(PC1 ~ event_nm, data = PCAdata)

test2 = lm(PC2 ~ event_nm, data = PCAdata)

test3 = lm(PC3 ~  event_nm, data = PCAdata)

test4 = lm(PC4 ~   event_nm, data = PCAdata)

test5 = lm(PC5 ~  event_nm, data = PCAdata)

########stacked barplots
a<- ggplot(PCAdata, aes(fill=class, x=PCAdata$PC1)) + 
  geom_histogram() + xlab("PC1") + ylab("Count") +
  scale_fill_manual(values=c( "#454545","#4169e1","#cd4f39")) +
  stat_bin(bins=80, binwidth = NULL)

b<- ggplot(PCAdata, aes(fill=class, x=PCAdata$PC2)) + 
  geom_histogram() + xlab("PC2") + ylab("Count") +
  scale_fill_manual(values=c( "#454545","#4169e1","#cd4f39")) +
  stat_bin(bins=80, binwidth = NULL)

c<- ggplot(PCAdata, aes(fill=class, x=PCAdata$PC3)) + 
  geom_histogram() + xlab("PC3") + ylab("Count") +
  scale_fill_manual(values=c( "#454545","#4169e1","#cd4f39")) +
  stat_bin(bins=80, binwidth = NULL)

d<- ggplot(PCAdata, aes(fill=class, x=PCAdata$PC4)) + 
  geom_histogram() + xlab("PC4") + ylab("Count") +
  scale_fill_manual(values=c( "#454545","#4169e1","#cd4f39")) +
  stat_bin(bins=70, binwidth = NULL)

e<- ggplot(PCAdata, aes(fill=class, x=PCAdata$PC5)) + 
  geom_histogram() + xlab("PC5") + ylab("Count") +
  scale_fill_manual(values=c( "#454545","#4169e1","#cd4f39")) +
  stat_bin(bins=80, binwidth = NULL)

attach(mtcars)
layout(matrix(c(1,2,3,4), 2, 2,byrow = TRUE))
a
b
c
d
e


#Check Assumptions (Normality, homoscedasticity/equal variance)
plot(test1)
plot((`PC1`) ~ class, main = "PC1", col=c("orange", "green","blue"), data = PCAdata)
boxplot(residuals(test1) ~ class, main = "PC1 Residuals", col=c("tomato3", "royalblue","grey27"), data=PCAdata)
boxplot(residuals(test1) ~ block, main = "PC1 Residuals", data=PCAdata)
hist(residuals(test1), breaks = 10)

plot(test2)
plot((`PC2`) ~ class, main = "PC2", col=c("orange", "green","blue"), data = PCAdata)
boxplot(residuals(test2) ~ class, main = "PC2 Residuals", col=c("orange", "green","blue"), data=PCAdata)
boxplot(residuals(test2) ~ block, main = "PC2 Residuals", data=PCAdata)
hist(residuals(test2), breaks = 10)


plot(test3)
plot((`PC3`) ~ class, main = "PC3", col=c("orange", "green","blue"), data = PCAdata)
boxplot(residuals(test3) ~ class, main = "PC3 Residuals", col=c("orange", "green","blue"), data=PCAdata)
boxplot(residuals(test3) ~ block, main = "PC3 Residuals", data=PCAdata)
hist(residuals(test3), breaks = 10)

plot(test4)
plot((`PC4`) ~ class, main = "PC4", col=c("orange", "green","blue"), data = PCAdata)
boxplot(residuals(test4) ~ class, main = "PC4 Residuals", col=c("orange", "green","blue"), data=PCAdata)
boxplot(residuals(test4) ~ block, main = "PC4 Residuals", data=PCAdata)
hist(residuals(test4), breaks = 10)

plot(test5)
plot((`PC5`) ~ class, main = "PC5", col=c("orange", "green","blue"), data = PCAdata)
boxplot(residuals(test5) ~ class, main = "PC5 Residuals", col=c("orange", "green","blue"), data=PCAdata)
boxplot(residuals(test5) ~ block, main = "PC5 Residuals", data=PCAdata)
hist(residuals(test5), breaks = 10)

#Run ANOVA and Event Emmeans. ANOVA P values for Blocks and Events outputted here
anova(test1)
anova(test2)
anova(test3)
anova(test4)
anova(test5)

# Event Contrasts and P values outputted here
emmeans(test1, pairwise ~ event_nm)
emmeans(test2, pairwise ~ event_nm)
emmeans(test3, pairwise ~ event_nm)
emmeans(test4, pairwise ~ event_nm)
emmeans(test5, pairwise ~ event_nm)

# emmeans(test1, pairwise ~ class)
# emmeans(test2, pairwise ~ class)
# emmeans(test3, pairwise ~ class)
# emmeans(test4, pairwise ~ class)
# emmeans(test5, pairwise ~ class)

##########
means.Event1 <- emmeans(test1, specs = "event_nm")
means.Event1 
plot(means.Event1)

means.Event2 <- emmeans(test2, specs = "event_nm")
means.Event2 
plot(means.Event2)

means.Event3 <- emmeans(test3, specs = "event_nm")
means.Event3 
plot(means.Event3)

means.Event4 <- emmeans(test4, specs = "event_nm")
means.Event4 
plot(means.Event4)

means.Event5 <- emmeans(test5, specs = "event_nm")
means.Event5
plot(means.Event5)

#groups Emmeans Values Defined (No important outputs)
Pairwise.test1 <- contrast(means.Event1,list(TS = c(0,0,0,0,.5,.5), TN=c(0,(1/3),(1/3),(1/3),0,0), C = c(1,0,0,0,0,0)))
Pairwise.test2 <- contrast(means.Event2,list(TS = c(0,0,0,0,.5,.5), TN=c(0,(1/3),(1/3),(1/3),0,0), C = c(1,0,0,0,0,0)))
Pairwise.test3 <- contrast(means.Event3,list(TS = c(0,0,0,0,.5,.5), TN=c(0,(1/3),(1/3),(1/3),0,0), C = c(1,0,0,0,0,0)))
Pairwise.test4 <- contrast(means.Event4,list(TS = c(0,0,0,0,.5,.5), TN=c(0,(1/3),(1/3),(1/3),0,0), C = c(1,0,0,0,0,0)))
Pairwise.test5 <- contrast(means.Event5,list(TS = c(0,0,0,0,.5,.5), TN=c(0,(1/3),(1/3),(1/3),0,0), C = c(1,0,0,0,0,0)))


#class Contrasts and P values outputted here
pairs(Pairwise.test1)
pairs(Pairwise.test2)
pairs(Pairwise.test3)
pairs(Pairwise.test4)
pairs(Pairwise.test5)

#stop
#stop

# #Relaxed Assumptions  (Only use if assumptions were not met. )
# test1 = gls((X) ~ Block + Event,
#             weights = varIdent(form = ~1|Event),
#             data=PCAdata, control = glsControl(singular.ok = TRUE),
#             method = "ML")
# 
# Anova(test1)

plots.dir.path <- list.files(tempdir(), pattern="rs-graphics", full.names = TRUE)

plots.png.paths <- list.files(plots.dir.path, pattern=".png", full.names = TRUE)

file.copy(from=plots.png.paths, to="C:/Users/amand/Desktop/PCA_8/plots")

#end
______________________________-
